# Supplementary material for: Comparing distributions of polygenic risk scores of type 2 diabetes and coronary heart disease within different populations
Source: PLoS One. 2017 Jul 5;12(7):e0179238. doi: 10.1371/journal.pone.0179238 (PMC5497939; doi:10.1371/journal.pone.0179238)
Supplement: S2 File — (ZIP) [file pone.0179238.s002.zip]

Archive with 25 entries (24 files):
- CHD_AFR_SCORES.txt
- __MACOSX/
- __MACOSX/._CHD_AFR_SCORES.txt
- CHD_AMR_SCORES.txt
- __MACOSX/._CHD_AMR_SCORES.txt
- CHD_EAS_SCORES.txt
- __MACOSX/._CHD_EAS_SCORES.txt
- CHD_EST_SCORES.txt
- __MACOSX/._CHD_EST_SCORES.txt
- CHD_EUR_SCORES.txt
- __MACOSX/._CHD_EUR_SCORES.txt
- CHD_SAS_SCORES.txt
- __MACOSX/._CHD_SAS_SCORES.txt
- T2D_AFR_SCORES.txt
- __MACOSX/._T2D_AFR_SCORES.txt
- T2D_AMR_SCORES.txt
- __MACOSX/._T2D_AMR_SCORES.txt
- T2D_EAS_SCORES.txt
- __MACOSX/._T2D_EAS_SCORES.txt
- T2D_EST_SCORES.txt
- __MACOSX/._T2D_EST_SCORES.txt
- T2D_EUR_SCORES.txt
- __MACOSX/._T2D_EUR_SCORES.txt
- T2D_SAS_SCORES.txt
- __MACOSX/._T2D_SAS_SCORES.txt
