# Supplementary material for: Comparing distributions of polygenic risk scores of type 2 diabetes and coronary heart disease within different populations
Source: PLoS One. 2017 Jul 5;12(7):e0179238. doi: 10.1371/journal.pone.0179238 (PMC5497939; doi:10.1371/journal.pone.0179238)
Supplement: S2 File — (ZIP) [file pone.0179238.s002.zip › CHD_AFR_SCORES.txt]

 FID       IID  PHENO    CNT   CNT2 SCORESUM
   1   HG03270     -9  91684  45352  651.462
   2   HG03271     -9  91700  45649  656.171
   3   HG03279     -9  91690  45463  653.882
   4   HG02477     -9  91692  45337  652.139
   5   HG02476     -9  91690  45382  652.763
   6   HG02471     -9  91692  45598  653.813
   7   HG02470     -9  91688  45407  654.556
   8   HG02479     -9  91692  45399  653.446
   9   HG02511     -9  91700  45382  653.708
  10   HG01885     -9  91696  45660  656.363
  11   HG01886     -9  91690  45473  653.042
  12   HG01880     -9  91686  45463  649.882
  13   HG01883     -9  91686  45498  654.903
  14   HG01882     -9  91688  45574   652.58
  15   HG01889     -9  91688  45592  653.642
  16   NA19207     -9  91694  45601  654.467
  17   HG03548     -9  91692  45498  653.189
  18   HG02860     -9  91692  45517  656.898
  19   HG02861     -9  91692  45457   652.98
  20   NA20127     -9  91684  45540    655.2
  21   NA20126     -9  91694  45368  652.218
  22   NA19923     -9  91696  45238   647.83
  23   HG02282     -9  91692  45434  650.015
  24   HG02283     -9  91700  45276  648.982
  25   HG02281     -9  91696  45711  656.985
  26   HG02284     -9  91694  45272   650.64
  27   NA19118     -9  91690  45466  653.513
  28   NA19119     -9  91694  45588  654.932
  29   NA19448     -9  91698  45477  654.583
  30   NA19449     -9  91686  45560  655.567
  31   NA19113     -9  91694  45555  652.663
  32   NA19446     -9  91686  45351  653.253
  33   NA19116     -9  91694  45627  655.331
  34   NA19117     -9  91692  45380  652.878
  35   NA19114     -9  91694  45508   655.55
  36   NA19443     -9  91688  45233  650.018
  37   HG03247     -9  91694  45355  652.353
  38   HG03246     -9  91690  45415  653.708
  39   HG03241     -9  91692  45413  652.412
  40   HG03240     -9  91692  45352  650.015
  41   NA19206     -9  91692  45517  655.179
  42   NA19204     -9  91690  45670  657.771
  43   NA19200     -9  91686  45472  655.172
  44   NA19201     -9  91692  45668  656.051
  45   NA18489     -9  91688  45392  654.616
  46   NA19209     -9  91692  45609  656.878
  47   NA18488     -9  91690  45569  654.824
  48   HG02462     -9  91692  45689   655.43
  49   HG02461     -9  91684  45647  655.893
  50   HG02464     -9  91684  45544  652.811
  51   HG02465     -9  91682  45699   657.77
  52   HG03391     -9  91688  45516  652.318
  53   HG03397     -9  91692  45609  655.846
  54   HG03394     -9  91670  45491  655.185
  55   HG03025     -9  91690  45363  654.222
  56   HG03024     -9  91692  45498  651.948
  57   HG03027     -9  91690  45402  652.571
  58   HG03028     -9  91688  45497  653.704
  59   HG02676     -9  91690  45438  649.639
  60   HG02675     -9  91686  45732  657.474
  61   HG02679     -9  91694  45515  654.973
  62   HG02678     -9  91696  45436  648.594
  63   HG01890     -9  91686  45233  649.289
  64   HG01896     -9  91696  45497  650.668
  65   HG01894     -9  91686  45696  654.507
  66   NA18934     -9  91686  45489  653.303
  67   NA18933     -9  91690  45579  656.277
  68   HG02703     -9  91692  45601   657.48
  69   HG02702     -9  91686  45688  659.129
  70   HG02819     -9  91682  45259  651.291
  71   HG02813     -9  91692  45507  655.141
  72   HG02811     -9  91692  45349  653.153
  73   HG02810     -9  91688  45670  655.801
  74   HG02817     -9  91686  45706  657.231
  75   HG02816     -9  91698  45432  651.617
  76   HG02814     -9  91682  45610   656.81
  77   HG02923     -9  91690  45433  653.487
  78   HG02922     -9  91678  45510  655.836
  79   NA19471     -9  91698  45423  651.819
  80   NA19473     -9  91686  45278  650.918
  81   NA19472     -9  91686  45384  652.906
  82   NA19475     -9  91694  45582  654.494
  83   NA19474     -9  91686  45299  650.273
  84   HG01912     -9  91690  45303   651.05
  85   HG03258     -9  91684  45393  652.774
  86   NA19307     -9  91690  45323  649.025
  87   HG02497     -9  91690  45507  656.057
  88   HG02496     -9  91682  45513  655.679
  89   HG03388     -9  91692  45392  654.922
  90   HG02255     -9  91698  45205  646.484
  91   HG02256     -9  91696  45238  648.763
  92   HG03382     -9  91688  45443  654.793
  93   HG03385     -9  91684  45449  652.699
  94   NA19095     -9  91692  45726  659.997
  95   NA19093     -9  91694  45620  656.249
  96   NA19092     -9  91686  45607  656.735
  97   HG03039     -9  91690  45613  655.433
  98   HG02666     -9  91698  45459  654.128
  99   HG02667     -9  91688  45608  655.428
 100   NA18924     -9  91686  45446  655.399
 101   NA18923     -9  91690  45689  657.938
 102   HG02715     -9  91696  45317   651.95
 103   HG02716     -9  91684  45456  652.909
 104   HG03539     -9  91690  45529  656.277
 105   HG03538     -9  91696  45430  653.351
 106   HG02808     -9  91690  45549  654.372
 107   HG02804     -9  91692  45521  653.223
 108   HG02805     -9  91686  45550  655.573
 109   HG02807     -9  91692  45557  653.694
 110   HG01915     -9  91696  45297  652.295
 111   HG01914     -9  91688  45468  654.048
 112   NA19332     -9  91688  45383  653.238
 113   HG02938     -9  91692  45516  652.195
 114   HG03563     -9  91688  45497  652.923
 115   HG03567     -9  91692  45266  650.167
 116   NA19466     -9  91688  45671  657.133
 117   NA19467     -9  91694  45729  656.308
 118   NA19462     -9  91692  45217  647.531
 119   NA19463     -9  91692  45586  653.885
 120   NA19461     -9  91694  45636   658.34
 121   NA19468     -9  91688  45776  659.039
 122   HG03048     -9  91688  45643  655.362
 123   NA19982     -9  91700  45410  650.662
 124   NA19316     -9  91690  45488  654.013
 125   NA19317     -9  91698  45382   651.82
 126   NA19310     -9  91682  45477   653.64
 127   NA19312     -9  91692  45361  651.963
 128   NA19904     -9  91694  45576  654.631
 129   HG02489     -9  91686  45381  650.217
 130   HG02484     -9  91692  45487  654.835
 131   HG02485     -9  91690  45445  652.552
 132   HG02481     -9  91696  45450  653.993
 133   NA19144     -9  91694  45566  654.748
 134   NA19147     -9  91692  45631  657.942
 135   NA19146     -9  91674  45341  651.964
 136   HG03280     -9  91688  45537  653.626
 137   HG01879     -9  91692  45448  651.548
 138   NA18912     -9  91686  45668   656.63
 139   NA18915     -9  91694  45533  652.282
 140   NA18917     -9  91694  45380  651.816
 141   NA18916     -9  91686  45398  652.397
 142   HG02721     -9  91698  45470  653.857
 143   HG02722     -9  91690  45340  652.079
 144   HG02839     -9  91688  45562  653.223
 145   HG03521     -9  91694  45407  650.881
 146   NA19920     -9  91686  45382  650.836
 147   NA19318     -9  91684  45396  653.791
 148   NA19319     -9  91688  45531   652.82
 149   NA19314     -9  91696  45568  652.579
 150   NA19315     -9  91694  45432  653.126
 151   HG02013     -9  91690  45439  652.186
 152   HG02012     -9  91690  45389  648.971
 153   HG02010     -9  91694  45339  652.894
 154   HG02014     -9  91690  45390  650.771
 155   NA19328     -9  91684  45449  651.772
 156   NA19321     -9  91682  45637  651.441
 157   NA19323     -9  91686  45534   655.55
 158   NA19324     -9  91696  45477  653.688
 159   NA19327     -9  91696  45425  653.967
 160   NA19257     -9  91698  45677  658.143
 161   HG02343     -9  91698  45143  647.946
 162   HG03298     -9  91692  45540  656.305
 163   HG03297     -9  91686  45517    655.6
 164   HG03294     -9  91686  45468  654.363
 165   HG03295     -9  91686  45568   657.72
 166   HG03291     -9  91694  45338  654.296
 167   HG02642     -9  91692  45726  657.225
 168   HG02643     -9  91696  45598  655.043
 169   HG02646     -9  91684  45448   656.45
 170   HG02645     -9  91690  45525  655.534
 171   NA19031     -9  91682  45429   649.97
 172   NA18908     -9  91690  45332  653.466
 173   NA18909     -9  91688  45425  651.857
 174   NA18907     -9  91692  45716  656.189
 175   NA19038     -9  91688  45382  651.962
 176   HG03518     -9  91690  45571   653.89
 177   HG02820     -9  91690  45521  656.279
 178   NA19819     -9  91694  45487  650.373
 179   NA19818     -9  91690  45486  654.232
 180   NA20276     -9  91696  45276  649.335
 181   NA20274     -9  91692  44985   642.58
 182   NA20278     -9  91700  45019  643.365
 183   HG02009     -9  91686  45310    650.9
 184   NA19098     -9  91692  45447  653.254
 185   NA19401     -9  91688  45334  651.185
 186   NA19403     -9  91692  45412  653.241
 187   NA19404     -9  91686  45588  655.629
 188   NA19625     -9  91694  45191  649.216
 189   NA19248     -9  91692  45527  652.845
 190   NA19247     -9  91692  45420  650.701
 191   HG03199     -9  91690  45351  649.912
 192   HG03198     -9  91696  45595  655.919
 193   HG03195     -9  91688  45589  654.226
 194   HG03196     -9  91686  45584  654.727
 195   HG03190     -9  91692  45468  649.496
 196   HG03193     -9  91692  45494  653.493
 197   HG03354     -9  91692  45579  654.134
 198   HG03352     -9  91686  45375  651.168
 199   HG03351     -9  91688  45555  653.631
 200   HG03460     -9  91688  45445  655.302
 201   NA19334     -9  91686  45163  649.834
 202   NA19331     -9  91682  45287  650.723
 203   NA19338     -9  91692  45529  653.834
 204   HG03175     -9  91696  45426  653.578
 205   HG03172     -9  91690  45612  657.375
 206   HG02585     -9  91692  45445  654.947
 207   HG02586     -9  91694  45680  659.145
 208   HG02580     -9  91696  45391  647.755
 209   HG02583     -9  91690  45663  656.732
 210   HG02582     -9  91692  45580  658.579
 211   HG02589     -9  91692  45817  657.768
 212   HG02588     -9  91696  45697  656.936
 213   NA19922     -9  91698  45094  646.497
 214   HG02968     -9  91694  45351  652.769
 215   NA20318     -9  91690  45271  649.457
 216   NA20314     -9  91702  44799  638.281
 217   NA20317     -9  91688  45532   653.53
 218   NA19445     -9  91694  45449  650.814
 219   NA19439     -9  91692  45596  655.042
 220   NA19438     -9  91690  45311  654.297
 221   NA19435     -9  91684  45134  649.978
 222   NA19434     -9  91690  45589   653.28
 223   NA19437     -9  91692  45430  654.401
 224   NA19436     -9  91688  45502  655.148
 225   NA19431     -9  91694  45463  654.348
 226   NA19430     -9  91688  45418  651.783
 227   NA19185     -9  91692  45458  652.647
 228   NA19184     -9  91678  45518  655.363
 229   NA19189     -9  91688  45625  656.229
 230   HG02108     -9  91686  45537  652.319
 231   HG02107     -9  91686  45390   654.15
 232   HG03189     -9  91692  45500  652.941
 233   NA19984     -9  91694  45377  652.343
 234   NA19704     -9  91694  45518  654.097
 235   HG03342     -9  91684  45529  653.125
 236   HG03343     -9  91692  45575  655.771
 237   NA19440     -9  91692  45430  654.117
 238   HG03166     -9  91694  45405  650.379
 239   HG03160     -9  91692  45483  654.502
 240   HG03162     -9  91692  45548  656.519
 241   HG03163     -9  91690  45455  654.515
 242   HG03168     -9  91686  45526  653.607
 243   HG03169     -9  91688  45431  652.021
 244   HG02756     -9  91690  45562   655.05
 245   HG02757     -9  91672  45415  652.187
 246   HG02759     -9  91682  45609  657.047
 247   HG02594     -9  91684  45594  654.558
 248   HG02595     -9  91686  45576  653.897
 249   HG03572     -9  91686  45529  651.575
 250   HG03571     -9  91688  45280  654.427
 251   HG03577     -9  91692  45357  652.164
 252   HG03575     -9  91692  45389  651.962
 253   HG03578     -9  91690  45453  653.515
 254   NA19360     -9  91688  45538   651.42
 255   HG01958     -9  91684  45573  651.683
 256   HG01956     -9  91692  45210  649.536
 257   HG03401     -9  91682  45287  650.263
 258   HG02979     -9  91690  45622  654.787
 259   HG02970     -9  91686  45643  656.359
 260   HG02971     -9  91692  45435  655.788
 261   HG02973     -9  91692  45593  655.129
 262   HG02974     -9  91692  45600  657.615
 263   HG02976     -9  91686  45502  653.538
 264   HG02977     -9  91686  45394   651.15
 265   NA18910     -9  91692  45446  654.951
 266   NA20321     -9  91698  45088  647.021
 267   NA20320     -9  91698  45430  652.852
 268   NA20412     -9  91688  45316  650.207
 269   NA19428     -9  91694  45661  656.436
 270   NA19429     -9  91686  45536  652.222
 271   NA19190     -9  91690  45509  655.906
 272   HG02111     -9  91692  45693  655.431
 273   NA19198     -9  91696  45473  654.056
 274   HG03378     -9  91692  45554  655.708
 275   HG03370     -9  91688  45413   653.26
 276   HG03372     -9  91694  45551  653.141
 277   HG03376     -9  91692  45465  652.731
 278   NA19350     -9  91686  45406  651.683
 279   NA19351     -9  91694  45567  655.017
 280   NA19456     -9  91698  45647  654.903
 281   NA19355     -9  91694  45528  653.308
 282   HG03082     -9  91690  45583   657.87
 283   HG03081     -9  91692  45463  653.929
 284   HG03086     -9  91690  45630  653.517
 285   HG03085     -9  91694  45545  651.747
 286   HG03084     -9  91692  45240  647.819
 287   HG03088     -9  91692  45405  652.279
 288   NA19455     -9  91682  45454  653.296
 289   NA18486     -9  91682  45613  657.184
 290   HG03157     -9  91692  45497  656.183
 291   HG03159     -9  91686  45731  657.936
 292   NA19451     -9  91690  45402  651.665
 293   HG02837     -9  91692  45469  652.773
 294   HG02836     -9  91696  45644  656.772
 295   HG02769     -9  91682  45302  651.134
 296   HG02768     -9  91688  45555  655.674
 297   HG02760     -9  91688  45537  654.085
 298   HG02763     -9  91696  45340  650.772
 299   HG02568     -9  91694  45503  654.178
 300   HG02562     -9  91686  45417  649.834
 301   HG02561     -9  91696  45687  656.141
 302   HG03520     -9  91688  45556  656.601
 303   HG03565     -9  91696  45609  653.898
 304   HG02944     -9  91688  45313  649.634
 305   HG02947     -9  91696  45504  652.845
 306   HG02946     -9  91692  45524  653.489
 307   HG02941     -9  91690  45654  658.709
 308   HG03419     -9  91696  45448  653.457
 309   HG02943     -9  91692  45445  653.565
 310   HG03410     -9  91684  45375  651.282
 311   NA20334     -9  91692  45206  649.176
 312   NA20332     -9  91688  45490  652.042
 313   NA20339     -9  91688  45557  653.995
 314   NA19160     -9  91692  45432  651.388
 315   HG03366     -9  91684  45528  653.126
 316   HG03367     -9  91684  45601  655.757
 317   HG03363     -9  91686  45581  654.241
 318   NA19703     -9  91694  45582  652.969
 319   NA19701     -9  91696  45518  652.282
 320   NA19700     -9  91684  45314  648.269
 321   NA19707     -9  91694  45511  653.338
 322   HG03369     -9  91684  45570  655.803
 323   NA18501     -9  91688  45691  657.127
 324   NA19017     -9  91692  45436  652.342
 325   HG03091     -9  91698  45500  655.815
 326   HG03095     -9  91686  45720  659.238
 327   HG03096     -9  91688  45367  651.793
 328   HG03097     -9  91690  45683  656.489
 329   HG03099     -9  91694  45349  650.106
 330   NA19019     -9  91698  45518  654.167
 331   NA19385     -9  91690  45558  655.268
 332   NA19384     -9  91692  45414  651.656
 333   NA19383     -9  91694  45363   649.73
 334   NA19380     -9  91690  45632  654.925
 335   HG02309     -9  91686  45510  652.483
 336   HG02308     -9  91680  45611  653.324
 337   NA18498     -9  91686  45384  652.326
 338   NA18499     -9  91690  45520   656.03
 339   HG02307     -9  91684  45364  652.271
 340   NA19043     -9  91688  45517  653.687
 341   HG02419     -9  91694  45500   656.53
 342   HG02772     -9  91696  45596  655.719
 343   HG02771     -9  91678  45485  657.225
 344   HG02574     -9  91692  45446  652.025
 345   HG02577     -9  91694  45348  654.342
 346   HG02570     -9  91688  45362   652.91
 347   HG02571     -9  91688  45277   649.22
 348   HG02573     -9  91684  45448  653.672
 349   NA18508     -9  91694  45417  654.101
 350   HG03559     -9  91690  45666  654.556
 351   HG03558     -9  91690  45657  658.833
 352   HG03557     -9  91696  45676    657.7
 353   HG03556     -9  91694  45516  657.819
 354   HG02952     -9  91698  45292  651.059
 355   HG02953     -9  91688  45401  654.408
 356   HG02798     -9  91678  45405  652.117
 357   HG02799     -9  91688  45577  654.415
 358   NA19346     -9  91696  45639  653.742
 359   NA20291     -9  91692  45116  652.701
 360   NA20296     -9  91696  45505   652.79
 361   NA20299     -9  91700  45266  645.873
 362   NA20298     -9  91692  45664  655.846
 363   NA20342     -9  91696  45139  644.384
 364   NA20340     -9  91690  45443  649.269
 365   NA20346     -9  91696  45389  649.839
 366   NA20348     -9  91690  45619  653.386
 367   NA19171     -9  91696  45763  658.239
 368   NA19172     -9  91688  45596  656.767
 369   HG03313     -9  91692  45684  656.498
 370   HG03311     -9  91694  45384  651.162
 371   NA19711     -9  91692  45542  654.192
 372   NA19712     -9  91688  45615  652.766
 373   NA19713     -9  91688  45252  647.848
 374   NA19378     -9  91698  45537   650.96
 375   NA19379     -9  91686  45608  654.514
 376   NA19376     -9  91694  45544  656.259
 377   NA19377     -9  91692  45421   652.03
 378   NA19374     -9  91690  45528  653.464
 379   NA19375     -9  91686  45681  657.379
 380   NA19394     -9  91694  45334  650.165
 381   NA19395     -9  91696  45512  655.695
 382   NA19397     -9  91692  45316  651.315
 383   NA19390     -9  91698  45614  654.056
 384   NA19391     -9  91692  45622  656.491
 385   HG03225     -9  91686  45514  653.978
 386   HG03224     -9  91694  45672  654.844
 387   NA19399     -9  91692  45687  656.356
 388   HG02318     -9  91696  45449  651.374
 389   HG02314     -9  91688  45488  653.004
 390   HG02315     -9  91692  45660  655.603
 391   HG02317     -9  91694  45253  648.149
 392   HG03139     -9  91682  45244  649.452
 393   HG03133     -9  91688  45371  652.107
 394   HG03132     -9  91692  45533  654.661
 395   HG03130     -9  91690  45389  652.661
 396   HG03135     -9  91694  45646  653.471
 397   HG02549     -9  91692  45678   657.03
 398   HG03046     -9  91688  45552   654.02
 399   HG03045     -9  91686  45316  648.163
 400   HG03040     -9  91686  45494  654.347
 401   HG02541     -9  91688  45337  650.621
 402   HG02545     -9  91688  45271   649.89
 403   HG03049     -9  91692  45544  653.304
 404   HG02546     -9  91694  45463  653.167
 405   HG02891     -9  91694  45516  654.287
 406   HG02890     -9  91688  45459  652.883
 407   HG02896     -9  91684  45339  653.848
 408   HG02895     -9  91694  45374  649.837
 409   HG03547     -9  91688  45345    651.2
 410   HG03428     -9  91694  45294  650.409
 411   HG03436     -9  91694  45199  650.798
 412   HG03437     -9  91684  45456  654.393
 413   HG03432     -9  91690  45439  654.067
 414   HG03433     -9  91694  45641   658.74
 415   HG03439     -9  91688  45536  655.393
 416   NA19320     -9  91692  45399    652.4
 417   NA20289     -9  91692  45642   653.72
 418   NA20287     -9  91686  45522   655.14
 419   NA20282     -9  91694  45389  651.076
 420   NA20281     -9  91692  45368  652.411
 421   NA20351     -9  91696  45515  650.369
 422   NA20355     -9  91690  45587  656.819
 423   NA20356     -9  91688  45295  651.666
 424   NA20357     -9  91694  45351  651.623
 425   NA20359     -9  91694  45471  652.248
 426   NA19149     -9  91686  45596  655.246
 427   NA19141     -9  91694  45477  652.281
 428   HG02144     -9  91696  45456  651.469
 429   HG02143     -9  91696  45451  651.843
 430   HG03300     -9  91690  45366  652.572
 431   HG03301     -9  91676  45456  652.058
 432   HG03303     -9  91690  45483  654.293
 433   HG03304     -9  91688  45484  655.143
 434   HG02095     -9  91684  45364  649.442
 435   NA19030     -9  91688  45547  654.505
 436   NA19035     -9  91682  45456  654.713
 437   NA19037     -9  91692  45542  652.408
 438   NA19036     -9  91688  45819   658.27
 439   NA18520     -9  91700  45190  649.838
 440   NA18522     -9  91698  45369  654.347
 441   NA18523     -9  91688  45446  652.128
 442   HG02325     -9  91694  45583  654.368
 443   HG02323     -9  91692  45314  653.706
 444   HG02322     -9  91684  45588  655.892
 445   HG03129     -9  91694  45484  653.167
 446   HG02433     -9  91696  45555  651.671
 447   NA19256     -9  91682  45452  653.825
 448   HG03120     -9  91676  45472  654.289
 449   HG03121     -9  91684  45637  655.826
 450   NA19921     -9  91692  45343  649.738
 451   HG03123     -9  91686  45791  661.405
 452   HG03124     -9  91684  45574  654.752
 453   HG03126     -9  91690  45629  656.328
 454   HG03127     -9  91682  45376   650.79
 455   NA19159     -9  91690  45511  655.347
 456   HG02557     -9  91688  45646  657.558
 457   HG02554     -9  91694  45609  656.253
 458   HG02555     -9  91692  45448  652.545
 459   HG02558     -9  91688  45531  653.748
 460   HG03054     -9  91684  45381  653.253
 461   HG03055     -9  91680  45283  649.517
 462   HG03057     -9  91684  45689  657.029
 463   HG03052     -9  91694  45149  646.492
 464   HG03058     -9  91698  45429  653.457
 465   HG02881     -9  91694  45514  653.301
 466   HG02882     -9  91694  45638  655.606
 467   HG02884     -9  91696  45742  658.042
 468   HG02885     -9  91698  45520  653.173
 469   HG02887     -9  91692  45604   655.71
 470   HG02888     -9  91682  45437   655.44
 471   NA18858     -9  91686  45388  651.522
 472   HG02332     -9  91692  45467  655.687
 473   NA18853     -9  91692  45633    656.6
 474   NA18856     -9  91688  45669  656.561
 475   HG01990     -9  91696  45390  651.598
 476   HG03442     -9  91688  45406  653.198
 477   HG03446     -9  91688  45685  660.149
 478   HG03445     -9  91686  45461   652.81
 479   HG03449     -9  91686  45698  659.111
 480   HG03202     -9  91686  45527  654.096
 481   NA20294     -9  91686  45593  652.382
 482   NA20362     -9  91696  45555  653.945
 483   NA19143     -9  91694  45429  652.912
 484   NA19152     -9  91690  45678  655.813
 485   NA19153     -9  91698  45750  657.042
 486   NA19028     -9  91694  45581  654.999
 487   NA19026     -9  91686  45453  655.521
 488   NA19027     -9  91700  45632  654.185
 489   NA19024     -9  91696  45378   651.51
 490   NA19025     -9  91692  45547  652.922
 491   NA19023     -9  91692  45679  655.584
 492   NA19020     -9  91694  45362  647.022
 493   HG03209     -9  91686  45461  652.643
 494   HG02330     -9  91696  45383  652.533
 495   HG02337     -9  91686  45636  654.455
 496   HG02334     -9  91696  45202  648.224
 497   HG02339     -9  91686  45551  653.222
 498   NA19107     -9  91692  45548  653.916
 499   HG03115     -9  91686  45397  652.571
 500   HG03114     -9  91696  45630  657.439
 501   HG03117     -9  91690  45684  656.513
 502   HG03111     -9  91686  45441   652.24
 503   HG03112     -9  91694  45340  653.433
 504   HG03118     -9  91688  45342  651.134
 505   HG02429     -9  91692  45530  654.329
 506   HG02427     -9  91690  45546  653.585
 507   HG02420     -9  91686  45284  647.875
 508   NA18517     -9  91698  45293  652.645
 509   NA18516     -9  91690  45410  655.004
 510   NA18511     -9  91692  45673  657.694
 511   NA18510     -9  91690  45422  653.423
 512   NA19175     -9  91688  45675  658.017
 513   NA18519     -9  91688  45507  653.911
 514   HG03061     -9  91696  45404  653.888
 515   HG03060     -9  91694  45571  653.641
 516   HG03063     -9  91690  45379  652.607
 517   HG03064     -9  91688  45508  651.793
 518   HG03066     -9  91684  45466  652.173
 519   HG03069     -9  91690  45316   651.23
 520   NA18865     -9  91682  45639  656.755
 521   NA18864     -9  91690  45502   653.79
 522   NA18867     -9  91690  45471  655.825
 523   NA18861     -9  91682  45377  652.373
 524   NA18868     -9  91690  45559   654.06
 525   HG02635     -9  91684  45601  655.759
 526   HG02634     -9  91688  45620   654.76
 527   HG01988     -9  91690  45249  647.227
 528   HG01989     -9  91698  45491  650.735
 529   HG01985     -9  91700  45418  651.093
 530   HG01986     -9  91692  45552  655.091
 531   HG03451     -9  91684  45693  657.719
 532   HG03452     -9  91690  45391  651.687
 533   HG03455     -9  91688  45470  653.338
 534   HG03458     -9  91692  45495  652.833
 535   HG02981     -9  91692  45429  653.063
 536   HG02983     -9  91690  45608  655.262
 537   HG02982     -9  91686  45602   653.66
 538   NA19372     -9  91682  45348  653.666
 539   HG02855     -9  91692  45567   654.41
 540   HG02854     -9  91686  45406  652.692
 541   HG02852     -9  91694  45525  654.145
 542   HG02851     -9  91682  45627  656.491
 543   HG03583     -9  91690  45274  651.584
 544   HG03259     -9  91686  45405  653.049
 545   NA19309     -9  91696  45498  654.866
 546   NA19308     -9  91700  45602  657.176
 547   NA19239     -9  91684  45490  652.976
 548   NA19238     -9  91684  45565  653.999
 549   NA19236     -9  91690  45480  652.928
 550   NA19235     -9  91696  45587  653.945
 551   NA19121     -9  91690  45551  654.001
 552   NA19129     -9  91688  45273  651.739
 553   HG03212     -9  91692  45711  658.498
 554   NA19835     -9  91690  45388  652.534
 555   NA19834     -9  91698  45359  649.958
 556   HG03103     -9  91694  45648  656.266
 557   HG03100     -9  91694  45181  650.224
 558   NA19901     -9  91690  45522  654.846
 559   NA19900     -9  91692  45042  646.058
 560   HG03105     -9  91692  45693  657.893
 561   HG03108     -9  91696  45460  651.917
 562   HG03109     -9  91686  45675  654.898
 563   NA19909     -9  91696  45359  649.496
 564   NA19908     -9  91688  45565  655.856
 565   HG02450     -9  91690  45267  648.846
 566   HG02455     -9  91692  45625  654.027
 567   NA18502     -9  91692  45500  653.461
 568   NA18507     -9  91696  45671  655.499
 569   NA18504     -9  91694  45425  653.204
 570   NA18505     -9  91692  45530  654.863
 571   HG02536     -9  91692  45239  645.903
 572   HG02537     -9  91696  45520  655.573
 573   HG03078     -9  91688  45597  656.432
 574   HG03079     -9  91696  45652  657.516
 575   HG03077     -9  91678  45559  655.588
 576   HG03074     -9  91682  45343   654.03
 577   HG03072     -9  91686  45378  654.475
 578   HG03073     -9  91688  45643  654.417
 579   NA18873     -9  91682  45515  653.208
 580   NA18870     -9  91686  45581  656.339
 581   NA18871     -9  91698  45485  654.812
 582   NA18876     -9  91692  45745  657.261
 583   NA18877     -9  91692  45395  652.671
 584   NA18874     -9  91688  45578  656.036
 585   NA18878     -9  91692  45519  652.676
 586   NA18879     -9  91690  45515   653.24
 587   HG02628     -9  91696  45388  654.418
 588   HG02629     -9  91684  45778  659.908
 589   HG02624     -9  91698  45514  651.698
 590   HG02620     -9  91696  45493  654.382
 591   HG02621     -9  91688  45389  650.857
 592   HG02623     -9  91690  45407  651.472
 593   HG03469     -9  91682  45645  658.741
 594   HG03464     -9  91686  45563  655.767
 595   HG03461     -9  91688  45473  654.747
 596   HG02439     -9  91694  45547  654.339
 597   HG02840     -9  91688  45730   656.03
 598   NA19393     -9  91680  45434  654.016
 599   HG03485     -9  91690  45634  656.176
 600   HG03484     -9  91692  45776  660.679
 601   HG03380     -9  91694  45475  653.235
 602   NA19225     -9  91686  45660  659.417
 603   NA19222     -9  91682  45451  653.127
 604   NA19223     -9  91694  45514   654.23
 605   NA19130     -9  91686  45653  658.215
 606   NA19131     -9  91688  45260  648.353
 607   NA19137     -9  91690  45512  654.524
 608   NA19138     -9  91690  45678  657.753
 609   HG03267     -9  91688  45411  653.432
 610   NA19099     -9  91678  45284  650.437
 611   HG03265     -9  91694  45406  651.051
 612   NA19041     -9  91696  45488  650.942
 613   NA19042     -9  91690  45608  650.664
 614   HG03268     -9  91696  45808   657.73
 615   NA19096     -9  91690  45460  651.768
 616   HG03457     -9  91696  45552  653.938
 617   NA19347     -9  91694  45489   655.65
 618   NA19913     -9  91694  45644    655.6
 619   NA19916     -9  91688  45311  650.277
 620   NA19917     -9  91690  45425  652.405
 621   NA19914     -9  91694  45311  650.799
 622   HG02449     -9  91684  45456  655.276
 623   HG02442     -9  91690  45627  654.347
 624   HG02445     -9  91692  45414  650.622
 625   HG02508     -9  91692  45421  649.525
 626   HG02505     -9  91692  45621  657.289
 627   HG02501     -9  91692  45475  651.255
 628   HG02502     -9  91694  45678  654.907
 629   HG03511     -9  91684  45568  656.214
 630   HG03515     -9  91698  45492  654.644
 631   HG03514     -9  91696  45628  656.436
 632   HG03517     -9  91686  45697  658.608
 633   NA18881     -9  91686  45898  660.596
 634   NA19197     -9  91700  45521  655.302
 635   HG02611     -9  91690  45494   655.68
 636   HG02610     -9  91694  45558  655.965
 637   HG02613     -9  91692  45523  651.973
 638   HG02614     -9  91688  45380  654.003
 639   HG03478     -9  91696  45481  653.946
 640   HG03479     -9  91688  45438  653.888
 641   HG03472     -9  91694  45604  658.425
 642   HG03473     -9  91686  45592   653.23
 643   HG03470     -9  91688  45553  652.833
 644   HG03476     -9  91680  45357  652.835
 645   HG03136     -9  91690  45572   655.23
 646   HG02870     -9  91692  45404  651.532
 647   HG02879     -9  91692  45571  654.955
 648   HG02878     -9  91686  45417  653.514
 649   HG03499     -9  91698  45666  655.529
 650   NA19210     -9  91688  45523   652.79
 651   NA19213     -9  91688  45628  656.342
 652   NA19214     -9  91690  45719  657.485
 653   HG02054     -9  91694  45335  651.415
 654   HG02053     -9  91680  45349  651.661
 655   HG02052     -9  91688  45579  654.703
 656   HG02051     -9  91690  45487  654.482
 657   NA19454     -9  91688  45534  655.076
 658   NA19108     -9  91688  45747  658.491
 659   NA19457     -9  91692  45471  651.674
 660   NA19102     -9  91694  45470  654.321
 661   NA19452     -9  91696  45659  657.242
