# Supplementary material for: Comparing distributions of polygenic risk scores of type 2 diabetes and coronary heart disease within different populations
Source: PLoS One. 2017 Jul 5;12(7):e0179238. doi: 10.1371/journal.pone.0179238 (PMC5497939; doi:10.1371/journal.pone.0179238)
Supplement: S2 File — (ZIP) [file pone.0179238.s002.zip › CHD_AMR_SCORES.txt]

 FID       IID  PHENO    CNT   CNT2 SCORESUM
   1   NA19670     -9  91940  45012  643.648
   2   NA19679     -9  91944  44946  640.384
   3   NA19678     -9  91944  44919  639.687
   4   HG01398     -9  91942  44907  638.991
   5   HG01390     -9  91940  44892  643.766
   6   HG01393     -9  91940  44898  640.788
   7   HG01392     -9  91940  44889  641.173
   8   HG01395     -9  91942  44927  641.991
   9   HG01396     -9  91940  44833   640.45
  10   HG02277     -9  91942  44741  638.559
  11   HG02275     -9  91944  44883  642.111
  12   HG02274     -9  91940  45163  643.153
  13   HG01260     -9  91940  45010  643.366
  14   HG02271     -9  91944  45013  642.773
  15   HG01269     -9  91944  44734  639.021
  16   HG02278     -9  91942  44989  640.249
  17   HG01067     -9  91938  44787  638.868
  18   HG01066     -9  91944  44886  640.217
  19   HG01064     -9  91940  44977  640.682
  20   HG01063     -9  91934  45025  646.058
  21   HG01061     -9  91944  45303  649.401
  22   HG01060     -9  91944  44881  639.873
  23   HG01069     -9  91942  44628  636.289
  24   HG01468     -9  91944  44711  638.004
  25   HG01462     -9  91936  45023  644.289
  26   HG01461     -9  91942  45008  643.784
  27   HG01465     -9  91944  44883   638.65
  28   HG01464     -9  91942  44781  640.872
  29   HG00638     -9  91942  44762  638.021
  30   HG00637     -9  91940  44689  635.661
  31   HG02286     -9  91944  44721  637.742
  32   HG02285     -9  91944  45070  646.886
  33   HG01098     -9  91940  44851  637.915
  34   HG01092     -9  91936  44778  639.142
  35   HG01097     -9  91940  44933  638.859
  36   HG01094     -9  91936  44592   635.84
  37   HG01095     -9  91940  44699  634.784
  38   NA19682     -9  91944  44897  640.658
  39   NA19681     -9  91942  45044  644.897
  40   NA19684     -9  91944  44743  636.707
  41   NA19664     -9  91944  45062   644.59
  42   NA19661     -9  91944  45084  644.832
  43   NA19663     -9  91944  45057  646.594
  44   HG01384     -9  91942  44787  639.845
  45   HG01383     -9  91944  44967  641.152
  46   HG01389     -9  91940  44837  639.973
  47   HG01272     -9  91942  44790  640.238
  48   HG02265     -9  91944  45098  641.811
  49   HG02266     -9  91942  44676  637.886
  50   HG01271     -9  91940  44789  639.328
  51   HG02260     -9  91944  44987  642.602
  52   HG01277     -9  91944  44804   638.98
  53   HG02262     -9  91944  44754  636.703
  54   HG01275     -9  91944  44849  638.651
  55   HG01965     -9  91944  45020  639.588
  56   HG01075     -9  91944  44796  635.484
  57   HG01077     -9  91938  45020  643.405
  58   HG01070     -9  91944  44952  640.466
  59   HG01072     -9  91938  44781  639.336
  60   HG01073     -9  91940  44775  638.988
  61   HG01079     -9  91942  45028  645.623
  62   HG01892     -9  91942  44919  643.016
  63   HG01893     -9  91942  44805  640.224
  64   HG02272     -9  91942  44995    643.9
  65   HG01479     -9  91942  44941  641.095
  66   HG01474     -9  91940  44734  635.758
  67   HG01447     -9  91942  44938  639.411
  68   NA19655     -9  91944  44901  639.185
  69   NA19658     -9  91944  44779  641.457
  70   HG01101     -9  91936  44830  639.937
  71   NA19783     -9  91944  44979   642.76
  72   NA19782     -9  91940  45183  645.202
  73   NA19780     -9  91944  44964  642.601
  74   NA19786     -9  91940  45147  644.949
  75   NA19785     -9  91942  44904  641.936
  76   NA19789     -9  91944  45104  644.782
  77   NA19788     -9  91942  45150   646.39
  78   HG02253     -9  91942  44965  641.254
  79   HG02252     -9  91944  44945  642.731
  80   HG02259     -9  91944  44955  640.561
  81   HG01286     -9  91944  44920  641.507
  82   HG01284     -9  91944  44885  638.376
  83   HG01281     -9  91944  45000   642.26
  84   HG01280     -9  91942  45021  640.222
  85   HG01047     -9  91942  44958  641.574
  86   HG01049     -9  91940  44643  637.539
  87   HG01048     -9  91940  44999   640.99
  88   NA19750     -9  91944  44811  637.734
  89   NA19759     -9  91942  44929  642.451
  90   HG01917     -9  91944  44985  641.737
  91   HG01444     -9  91938  44882  638.376
  92   HG01441     -9  91944  44564  635.424
  93   HG01440     -9  91936  44881  639.658
  94   HG01443     -9  91944  45110  645.061
  95   HG01918     -9  91944  44979   642.28
  96   NA19792     -9  91944  45082  644.106
  97   NA19794     -9  91944  44755  635.933
  98   NA19795     -9  91940  44710  637.741
  99   HG01058     -9  91940  45112  644.598
 100   HG01054     -9  91942  45014  644.566
 101   HG01055     -9  91944  44690  636.626
 102   HG01052     -9  91944  44808  640.732
 103   HG01051     -9  91940  45259  647.161
 104   HG01456     -9  91942  45192  644.706
 105   HG01455     -9  91942  44857  640.207
 106   HG01459     -9  91942  44781  638.833
 107   HG00640     -9  91940  44950  636.794
 108   HG00641     -9  91942  44750  637.368
 109   NA19648     -9  91944  44729  636.319
 110   NA19649     -9  91944  44566  635.045
 111   HG01119     -9  91944  44748  636.974
 112   HG01113     -9  91944  44785  637.706
 113   HG01112     -9  91944  44765  637.976
 114   HG01111     -9  91944  45079  642.061
 115   HG01110     -9  91942  44983  641.748
 116   NA19747     -9  91944  44942  639.914
 117   NA19746     -9  91942  45008  643.321
 118   NA19741     -9  91944  45100  645.709
 119   NA19749     -9  91942  45008  641.221
 120   HG02345     -9  91942  44846  639.833
 121   HG01933     -9  91938  45125  645.284
 122   HG01932     -9  91944  44833  640.132
 123   HG01935     -9  91944  45021   643.78
 124   HG01936     -9  91944  45065  644.118
 125   HG01939     -9  91942  45068  645.493
 126   HG01938     -9  91944  44933  644.172
 127   HG02002     -9  91944  44595  634.193
 128   HG02003     -9  91944  44837  641.065
 129   HG02006     -9  91936  45018  642.381
 130   HG02008     -9  91944  44957  641.754
 131   NA19720     -9  91944  44926  641.628
 132   NA19723     -9  91944  44907  640.952
 133   NA19722     -9  91942  45014  640.983
 134   HG01108     -9  91928  45470  647.834
 135   HG01104     -9  91944  44674  636.448
 136   HG01105     -9  91942  44745  637.142
 137   HG01107     -9  91936  45046  642.537
 138   HG01102     -9  91942  45011  640.404
 139   NA19728     -9  91944  44898  644.179
 140   NA19755     -9  91944  44983  643.128
 141   NA19756     -9  91940  44975   644.07
 142   NA19752     -9  91944  44709  638.088
 143   NA19758     -9  91940  45188  649.618
 144   HG01325     -9  91940  44907  639.416
 145   HG01326     -9  91940  45137  643.773
 146   HG01323     -9  91938  45017  642.714
 147   HG01926     -9  91942  45182  646.344
 148   HG01927     -9  91944  45225  648.583
 149   HG01924     -9  91944  44841  642.052
 150   HG01923     -9  91944  45075  646.012
 151   HG01920     -9  91942  45111  646.585
 152   HG01921     -9  91944  44879  642.031
 153   NA19762     -9  91944  44941  643.487
 154   HG02102     -9  91944  44786  638.278
 155   HG02105     -9  91944  44993  643.534
 156   HG02104     -9  91944  45018   644.06
 157   HG01139     -9  91942  45001      642
 158   HG01131     -9  91940  45168  642.256
 159   HG01130     -9  91944  44749  638.297
 160   HG01133     -9  91944  44697  633.847
 161   HG01134     -9  91940  44904  640.911
 162   HG01137     -9  91944  44888  639.885
 163   HG01136     -9  91942  44800  635.958
 164   NA19761     -9  91940  45080  647.573
 165   NA19764     -9  91942  44915  638.846
 166   NA19669     -9  91944  45022  641.085
 167   HG01311     -9  91944  44855  639.893
 168   HG01312     -9  91942  44721  636.057
 169   NA19652     -9  91940  45042  644.091
 170   NA19735     -9  91944  44680  636.927
 171   NA19657     -9  91944  45051  643.367
 172   HG01489     -9  91942  44870  641.006
 173   HG01488     -9  91938  44921    641.1
 174   HG01953     -9  91944  45016  644.701
 175   HG01951     -9  91944  45059  643.737
 176   HG01950     -9  91938  45187  647.926
 177   HG01485     -9  91938  44835  639.098
 178   HG01954     -9  91944  44971  642.226
 179   HG01556     -9  91938  44747  638.624
 180   HG01551     -9  91940  45022  643.068
 181   HG01550     -9  91942  45084  643.268
 182   HG01124     -9  91942  44876  639.861
 183   HG01125     -9  91944  44797  642.061
 184   HG01122     -9  91944  44359  632.646
 185   HG01121     -9  91942  44959  639.413
 186   NA19779     -9  91944  44705  636.358
 187   NA19776     -9  91944  44850  641.098
 188   NA19777     -9  91942  44915  641.647
 189   NA19774     -9  91942  44945  642.593
 190   NA19773     -9  91944  45039  643.124
 191   NA19770     -9  91942  45015  642.597
 192   NA19771     -9  91938  44662  636.745
 193   NA19725     -9  91944  44870  642.742
 194   HG01308     -9  91938  45235  646.409
 195   HG01305     -9  91944  44711  638.917
 196   HG01302     -9  91944  44830  639.869
 197   HG01303     -9  91938  44726  639.804
 198   HG01486     -9  91942  44740  638.998
 199   HG01497     -9  91938  44752  640.069
 200   HG01494     -9  91944  44533  634.365
 201   HG01495     -9  91940  45017  642.171
 202   HG01492     -9  91944  44633  638.277
 203   HG01491     -9  91944  44683  636.153
 204   HG01498     -9  91944  44957  638.571
 205   HG01948     -9  91942  45190  646.941
 206   HG01941     -9  91944  44873  641.486
 207   HG01942     -9  91944  44998  644.682
 208   HG01944     -9  91940  45154   647.19
 209   HG01945     -9  91944  45183  644.479
 210   HG01947     -9  91944  45344  647.078
 211   NA19729     -9  91942  45011  642.899
 212   HG00551     -9  91942  44850  639.314
 213   HG00553     -9  91944  44897  640.144
 214   HG00554     -9  91944  44889  640.601
 215   HG02301     -9  91940  45006  643.209
 216   HG02304     -9  91944  45218  644.786
 217   HG01378     -9  91944  44922  638.783
 218   HG01372     -9  91944  44678  635.788
 219   HG01377     -9  91942  45018  640.935
 220   HG01375     -9  91938  44922  639.036
 221   HG01374     -9  91942  44986  642.852
 222   HG01205     -9  91942  44882  637.049
 223   HG01204     -9  91942  44581  636.299
 224   HG01200     -9  91942  44884  641.184
 225   NA19676     -9  91942  44994  640.294
 226   HG01974     -9  91942  45133  645.161
 227   HG01977     -9  91944  44957  640.522
 228   HG01976     -9  91938  44952   643.67
 229   HG01971     -9  91940  45086  642.828
 230   HG01970     -9  91944  45148  643.961
 231   HG01973     -9  91944  45269  646.238
 232   HG01979     -9  91942  44980  641.998
 233   HG01571     -9  91944  45024  643.952
 234   HG01572     -9  91944  44891  643.613
 235   HG01577     -9  91942  45048  642.262
 236   HG01578     -9  91944  44887  639.142
 237   HG01140     -9  91940  44613  636.244
 238   HG01142     -9  91942  45002  639.916
 239   HG01148     -9  91942  44773  638.189
 240   HG01149     -9  91942  44848  640.958
 241   NA19719     -9  91940  44649  637.477
 242   NA19716     -9  91940  45102  645.221
 243   NA19717     -9  91944  44986  644.374
 244   HG02312     -9  91944  44914  639.968
 245   HG01369     -9  91940  45122  643.326
 246   HG01360     -9  91944  44959  642.482
 247   HG01362     -9  91940  44968  641.405
 248   HG01363     -9  91942  44741  637.173
 249   HG01365     -9  91942  45053  641.555
 250   HG01366     -9  91942  44888  640.416
 251   HG01961     -9  91944  45052  645.068
 252   HG01967     -9  91944  44979  640.424
 253   HG01968     -9  91944  45057  644.124
 254   HG01566     -9  91942  44830  641.002
 255   HG01565     -9  91944  44914  641.335
 256   HG02147     -9  91942  44958  641.958
 257   HG02146     -9  91944  44991  641.321
 258   HG01174     -9  91942  44876  641.185
 259   HG01177     -9  91944  44828  639.007
 260   HG01176     -9  91944  45042  640.076
 261   HG01171     -9  91934  44836  638.161
 262   HG01170     -9  91942  45071  642.465
 263   HG01173     -9  91940  44473  633.264
 264   HG02090     -9  91940  44974  640.859
 265   HG01354     -9  91944  44894  639.224
 266   HG01357     -9  91944  44734  635.007
 267   HG01356     -9  91942  44810  641.884
 268   HG01351     -9  91944  44800  639.612
 269   HG01350     -9  91942  44865  637.277
 270   HG01353     -9  91944  44714  635.722
 271   HG01359     -9  91944  44869  638.619
 272   HG01197     -9  91942  44992  640.884
 273   NA19726     -9  91944  45213  645.815
 274   HG01191     -9  91942  44822  635.922
 275   HG01190     -9  91944  44928  641.756
 276   HG01198     -9  91942  44698  637.985
 277   NA19740     -9  91942  44885  640.445
 278   HG01997     -9  91944  44728  640.394
 279   HG01992     -9  91944  45019  644.416
 280   HG01991     -9  91942  44903  638.648
 281   NA19732     -9  91942  45081  644.432
 282   NA19731     -9  91944  44952  642.816
 283   NA19734     -9  91944  44812  638.815
 284   HG02150     -9  91940  44841   642.99
 285   HG01168     -9  91944  44980  638.953
 286   HG01162     -9  91942  44831  639.042
 287   HG01161     -9  91936  45144  642.231
 288   HG01167     -9  91944  45196  643.598
 289   HG01164     -9  91940  44920  639.387
 290   HG02089     -9  91944  44919    642.5
 291   HG00740     -9  91944  44754  637.857
 292   HG00743     -9  91938  44912  641.312
 293   HG00742     -9  91944  44732  635.049
 294   HG01342     -9  91938  44918  642.166
 295   HG01341     -9  91944  45011  642.644
 296   HG01344     -9  91944  44993  642.426
 297   HG01345     -9  91944  45055  639.499
 298   HG01348     -9  91944  45072  642.776
 299   HG01187     -9  91936  45144  646.504
 300   HG01182     -9  91942  44885  640.141
 301   HG01183     -9  91940  44661  636.444
 302   HG01188     -9  91940  45003  642.321
 303   HG02425     -9  91942  44929  640.429
 304   HG02348     -9  91944  44810  640.055
 305   HG01980     -9  91944  44922  643.259
 306   HG01982     -9  91944  44965   641.59
 307   HG01435     -9  91944  44769  638.478
 308   HG01437     -9  91944  44928  641.155
 309   HG01431     -9  91944  44995  641.938
 310   HG01432     -9  91944  44729  636.799
 311   HG01438     -9  91944  44668  636.266
 312   NA19651     -9  91942  45080  645.426
 313   NA19654     -9  91944  44718  638.721
 314   HG01248     -9  91942  45262  646.197
 315   HG01242     -9  91936  45057  640.271
 316   HG01241     -9  91940  45250  648.599
 317   HG01247     -9  91942  44720  637.872
 318   HG01403     -9  91942  45053  643.233
 319   HG01402     -9  91940  45024  643.191
 320   HG01405     -9  91938  44863  636.845
 321   HG01259     -9  91944  44667  636.237
 322   HG01250     -9  91942  45113  646.028
 323   HG01251     -9  91944  44590  634.066
 324   HG01253     -9  91944  44722  637.433
 325   HG01254     -9  91940  45065  643.532
 326   HG01256     -9  91944  44866  638.876
 327   HG01257     -9  91944  44809  639.728
 328   HG01085     -9  91940  45024  643.173
 329   HG01086     -9  91942  44942  642.905
 330   HG01080     -9  91942  44572  636.369
 331   HG01083     -9  91938  44734  640.427
 332   HG01082     -9  91940  45196  643.911
 333   HG01414     -9  91942  45103  643.189
 334   HG01412     -9  91940  44934  637.662
 335   HG01413     -9  91944  45146  648.611
 336   HG02299     -9  91944  44801  641.081
 337   HG02298     -9  91944  44983  639.653
 338   HG02291     -9  91944  45011   642.18
 339   HG02292     -9  91944  45113  644.718
 340   HG01089     -9  91938  44829  642.029
 341   HG01088     -9  91942  44921  643.743
 342   HG00739     -9  91944  44838  640.231
 343   HG00731     -9  91944  44930  637.746
 344   HG00732     -9  91940  45086  642.867
 345   HG00734     -9  91940  44776  638.668
 346   HG00736     -9  91944  44671  637.128
 347   HG00737     -9  91942  44601  634.192
