# Supplementary material for: Comparing distributions of polygenic risk scores of type 2 diabetes and coronary heart disease within different populations
Source: PLoS One. 2017 Jul 5;12(7):e0179238. doi: 10.1371/journal.pone.0179238 (PMC5497939; doi:10.1371/journal.pone.0179238)
Supplement: S2 File — (ZIP) [file pone.0179238.s002.zip › CHD_EAS_SCORES.txt]

 FID       IID  PHENO    CNT   CNT2 SCORESUM
   1   HG00421     -9  88910  45362  649.916
   2   HG00422     -9  88910  45625  653.878
   3   HG00428     -9  88906  45500  650.882
   4   NA19077     -9  88910  45171  648.592
   5   NA19070     -9  88908  45203  647.841
   6   NA19079     -9  88910  45346  650.726
   7   NA19078     -9  88906  45322  651.286
   8   HG02512     -9  88908  45352  650.732
   9   HG02513     -9  88908  45248  647.646
  10   NA18550     -9  88910  45472  652.293
  11   HG01868     -9  88910  45425  650.902
  12   NA18553     -9  88910  45332  650.156
  13   NA18557     -9  88910  45496   652.05
  14   HG00631     -9  88910  45373  649.017
  15   HG00632     -9  88910  45156  648.164
  16   HG00634     -9  88908  45448  651.885
  17   HG02048     -9  88908  45254  646.287
  18   HG02049     -9  88910  45107  643.853
  19   HG02047     -9  88910  45351  651.347
  20   HG02040     -9  88908  45223  647.615
  21   HG00705     -9  88906  45359  650.396
  22   HG00704     -9  88910  45307  649.393
  23   HG00707     -9  88910  45244  647.767
  24   HG00701     -9  88908  45468  651.198
  25   HG00708     -9  88904  45366   649.04
  26   NA18605     -9  88908  45216  649.238
  27   NA18648     -9  88910  45238   647.47
  28   NA18645     -9  88908  45261  648.667
  29   NA18644     -9  88910  45210  648.046
  30   NA18647     -9  88908  45237  648.943
  31   NA18646     -9  88908  45311  649.812
  32   NA18641     -9  88908  45550  652.831
  33   NA18640     -9  88910  45384  651.175
  34   NA18643     -9  88908  44969  644.079
  35   NA18642     -9  88910  45339  650.108
  36   HG00410     -9  88910  45293  650.557
  37   HG00419     -9  88910  45369  651.182
  38   NA19062     -9  88910  45436   650.06
  39   NA19060     -9  88908  45469  650.658
  40   NA19067     -9  88910  45289  649.395
  41   NA19068     -9  88908  45441  652.365
  42   NA19072     -9  88910  45161   644.11
  43   NA18939     -9  88908  45441  649.586
  44   HG00626     -9  88910  45392  650.966
  45   HG00625     -9  88908  45301   649.41
  46   HG00622     -9  88908  45641  654.024
  47   HG00623     -9  88910  45406  646.822
  48   HG00620     -9  88904  45363  649.326
  49   HG00628     -9  88910  45419  652.571
  50   HG00629     -9  88910  45150  645.589
  51   HG02079     -9  88908  45346  650.487
  52   HG02078     -9  88910  45384  649.515
  53   HG00451     -9  88908  45229  648.413
  54   HG02073     -9  88906  45090  648.353
  55   HG02072     -9  88910  45298  648.428
  56   HG02075     -9  88908  45448  649.259
  57   HG02076     -9  88906  45107  645.805
  58   HG00717     -9  88910  45426   650.26
  59   HG02383     -9  88908  45376  650.946
  60   HG02382     -9  88910  45200   648.63
  61   HG02380     -9  88906  45340  648.978
  62   HG02386     -9  88906  45209  645.557
  63   HG02385     -9  88910  45267  647.599
  64   HG02384     -9  88908  45455  652.305
  65   HG02389     -9  88906  45234  651.463
  66   NA19011     -9  88908  45388  651.631
  67   HG00409     -9  88908  45494  652.806
  68   HG00406     -9  88910  45188  646.122
  69   HG00407     -9  88910  45305  649.176
  70   HG00404     -9  88908  44983  643.686
  71   HG00403     -9  88910  45452  648.092
  72   HG02250     -9  88910  45214  646.026
  73   NA18956     -9  88908  45431  651.127
  74   HG01046     -9  88908  45498  653.936
  75   NA19091     -9  88908  45272  650.541
  76   NA18950     -9  88910  45301  647.173
  77   NA19010     -9  88910  45553  653.054
  78   HG01869     -9  88908  45098  646.715
  79   HG01867     -9  88910  45498  652.318
  80   HG01866     -9  88910  45440  652.089
  81   HG01864     -9  88908  45399  648.912
  82   HG01863     -9  88908  45128   647.75
  83   HG01862     -9  88910  45581  653.635
  84   HG01861     -9  88908  45296  647.576
  85   HG01860     -9  88910  45236  646.452
  86   NA18616     -9  88910  45248  645.119
  87   NA18617     -9  88910  45189  649.454
  88   NA18612     -9  88910  45588  654.511
  89   NA18613     -9  88910  45345  649.956
  90   NA18610     -9  88910  45285  649.141
  91   HG00651     -9  88910  45546  651.511
  92   NA18595     -9  88908  45122  648.099
  93   HG00650     -9  88908  45225  650.826
  94   NA18596     -9  88908  45340  647.824
  95   NA18591     -9  88908  45201  648.408
  96   NA18592     -9  88910  45321  649.467
  97   HG00653     -9  88910  45133  645.275
  98   HG00657     -9  88908  45403  652.385
  99   HG00656     -9  88908  45451  649.388
 100   HG00654     -9  88908  45242  648.849
 101   NA19074     -9  88910  45326  650.695
 102   HG02067     -9  88910  45205  648.966
 103   HG02064     -9  88908  45445  651.125
 104   HG02060     -9  88904  45394  649.605
 105   HG02061     -9  88906  45374  649.564
 106   HG02069     -9  88908  45452  653.802
 107   HG02390     -9  88910  45517  653.645
 108   HG02391     -9  88906  45290  649.856
 109   HG02392     -9  88910  45088  645.787
 110   HG02394     -9  88910  45276  649.607
 111   HG02395     -9  88910  45193  648.172
 112   HG02396     -9  88910  45276  648.945
 113   HG02397     -9  88910  45309  648.053
 114   HG02398     -9  88908  44964  644.093
 115   HG02399     -9  88910  45571  652.253
 116   HG00479     -9  88910  45486  652.612
 117   HG00478     -9  88910  45337  650.334
 118   HG00473     -9  88906  45409  650.901
 119   HG00472     -9  88908  45270  647.979
 120   HG00476     -9  88906  45092  643.732
 121   HG00475     -9  88906  45125  646.024
 122   NA19088     -9  88908  45300  647.783
 123   NA19089     -9  88908  45608  654.323
 124   HG00500     -9  88910  45504  652.635
 125   NA19084     -9  88910  45318  648.796
 126   NA19085     -9  88908  45344  650.078
 127   NA19081     -9  88908  45282  652.204
 128   NA19082     -9  88908  45324  648.291
 129   HG01878     -9  88908  45382  648.357
 130   HG01874     -9  88908  45417  651.636
 131   HG01870     -9  88910  45228  646.566
 132   HG01871     -9  88910  45420  651.027
 133   HG01872     -9  88910  45416   650.32
 134   HG01873     -9  88904  45293  647.378
 135   NA18615     -9  88906  45564  653.226
 136   NA18981     -9  88910  45215  648.079
 137   NA18611     -9  88908  45272  650.328
 138   HG02017     -9  88908  45434  649.476
 139   HG02016     -9  88908  45087  649.265
 140   HG02019     -9  88910  45372  648.768
 141   HG01600     -9  88910  45436  651.449
 142   NA19086     -9  88910  45386  651.244
 143   HG02128     -9  88908  45751  653.779
 144   HG02127     -9  88910  45439  651.712
 145   HG02122     -9  88908  45200  646.835
 146   HG02121     -9  88910  45308  652.317
 147   HG00463     -9  88910  45452  652.902
 148   HG00464     -9  88908  45633  653.566
 149   NA19080     -9  88910  45314  650.484
 150   HG01029     -9  88908  45275  646.948
 151   HG01028     -9  88908  45381  651.022
 152   HG00513     -9  88908  45415  649.513
 153   NA18980     -9  88908  44956   643.44
 154   NA19083     -9  88910  45185  647.632
 155   HG00881     -9  88906  45416  651.923
 156   HG00864     -9  88908  45436  654.196
 157   HG01848     -9  88908  45284  651.799
 158   HG00867     -9  88910  45294  649.604
 159   HG01841     -9  88908  45537  651.158
 160   HG01840     -9  88910  45272  647.005
 161   HG01843     -9  88908  45293  649.616
 162   HG01842     -9  88908  45409   651.75
 163   HG01845     -9  88908  45294   649.39
 164   HG01846     -9  88908  45480  653.005
 165   HG01597     -9  88910  45159  646.565
 166   HG01596     -9  88906  45292  649.144
 167   HG01595     -9  88902  45370  647.641
 168   HG01599     -9  88908  45513   652.07
 169   HG01598     -9  88908  45595  654.744
 170   NA18978     -9  88908  45173  648.413
 171   NA18977     -9  88910  45540  653.434
 172   NA18976     -9  88906  45164  645.397
 173   HG00675     -9  88906  45442  651.538
 174   HG00674     -9  88910  45411  649.426
 175   HG00671     -9  88910  45390  650.225
 176   HG00672     -9  88910  45277  649.989
 177   NA18951     -9  88906  45400   654.23
 178   HG02138     -9  88910  45298  649.542
 179   HG02139     -9  88910  45256  647.178
 180   HG02134     -9  88908  45217  646.608
 181   HG02136     -9  88906  45190  649.266
 182   HG02137     -9  88906  45214  650.881
 183   HG02130     -9  88910  45282  649.446
 184   HG02131     -9  88910  45512  651.145
 185   HG02133     -9  88910  45227  650.026
 186   HG00457     -9  88908  45431  650.443
 187   NA19087     -9  88910  45319  649.337
 188   HG00452     -9  88910  45416  651.843
 189   HG00458     -9  88910  45514  653.343
 190   HG00693     -9  88910  45266  650.999
 191   HG00692     -9  88910  45361  653.538
 192   HG00690     -9  88906  45166  645.219
 193   NA18633     -9  88906  45341   649.36
 194   HG00699     -9  88910  45038   646.75
 195   HG00698     -9  88906  45394  651.632
 196   NA18599     -9  88910  45379  648.163
 197   NA18597     -9  88910  45349  650.764
 198   NA18593     -9  88906  45322  650.134
 199   HG00525     -9  88908  45322  650.027
 200   HG00524     -9  88908  45152  646.484
 201   NA18757     -9  88906  45207   648.43
 202   HG01031     -9  88908  45263  648.173
 203   NA18577     -9  88910  45193   648.14
 204   NA18574     -9  88910  45271  647.342
 205   NA18573     -9  88908  45378  650.101
 206   NA18572     -9  88910  45252  649.666
 207   NA18571     -9  88910  45141  646.546
 208   NA18570     -9  88904  45445  649.998
 209   NA18579     -9  88910  45172  648.812
 210   HG02355     -9  88910  45174  645.441
 211   HG02356     -9  88906  45478  651.648
 212   HG02351     -9  88904  45459  651.188
 213   HG02353     -9  88910  45265  648.646
 214   HG01857     -9  88910  45280  648.089
 215   HG01855     -9  88910  45226   650.03
 216   HG01852     -9  88908  45350  650.352
 217   HG01853     -9  88908  45383  649.809
 218   HG01850     -9  88910  45442  649.509
 219   HG01851     -9  88910  45390  651.541
 220   HG01858     -9  88906  45265   648.16
 221   HG01859     -9  88910  45383   651.26
 222   HG00851     -9  88910  45238  649.056
 223   NA18979     -9  88908  45361  650.001
 224   NA18973     -9  88908  45366  651.057
 225   NA18972     -9  88908  45390  650.479
 226   NA18971     -9  88910  45350  648.117
 227   NA18970     -9  88908  45042  646.662
 228   NA18975     -9  88908  45416  651.324
 229   NA18974     -9  88908  45448   653.54
 230   HG00982     -9  88908  45344  650.869
 231   HG00662     -9  88910  45420  649.523
 232   HG00663     -9  88910  45320  649.879
 233   NA19066     -9  88910  45346   650.03
 234   HG02035     -9  88908  45242  647.815
 235   HG02031     -9  88908  45149  644.133
 236   HG02032     -9  88910  45704  659.085
 237   NA19064     -9  88906  45536  654.271
 238   NA19065     -9  88908  45332  650.116
 239   HG00443     -9  88906  45169  645.213
 240   HG00446     -9  88908  45367  650.168
 241   HG00445     -9  88904  45100  647.831
 242   HG00449     -9  88908  45223  650.361
 243   HG00684     -9  88910  45494  652.115
 244   HG00683     -9  88906  45192  649.026
 245   HG00689     -9  88904  45464  649.146
 246   NA18582     -9  88908  45167  647.391
 247   NA18748     -9  88910  45216  648.601
 248   NA18749     -9  88910  45355  650.607
 249   HG00536     -9  88910  45319   649.58
 250   HG00537     -9  88910  45235  647.743
 251   HG00534     -9  88908  45235  646.961
 252   NA18747     -9  88910  45391  650.734
 253   NA18740     -9  88908  45477  650.485
 254   HG00533     -9  88904  45370  651.554
 255   HG00530     -9  88908  45173   647.76
 256   HG00531     -9  88910  45358  650.759
 257   NA18564     -9  88908  45331  649.319
 258   NA18565     -9  88910  45316   648.57
 259   NA18566     -9  88908  45330  652.169
 260   NA18567     -9  88910  45161  649.251
 261   NA18560     -9  88908  45260  648.441
 262   NA18561     -9  88910  45285  646.056
 263   NA18562     -9  88908  45389  651.323
 264   NA18563     -9  88910  45500  652.409
 265   HG02360     -9  88908  45332  648.494
 266   HG02364     -9  88908  45219  648.459
 267   HG02367     -9  88908  45310  650.542
 268   NA19007     -9  88910  45019   646.79
 269   HG00844     -9  88908  45317  650.321
 270   NA18968     -9  88910  45219  646.072
 271   NA18969     -9  88908  45369  650.707
 272   NA18960     -9  88908  45408  650.323
 273   NA18961     -9  88910  45212  649.797
 274   NA18962     -9  88908  45303    648.5
 275   NA18963     -9  88908  45102  647.883
 276   NA18964     -9  88908  45219   647.33
 277   NA18965     -9  88910  45349  648.367
 278   NA18966     -9  88906  45245  650.882
 279   NA18967     -9  88906  45389  649.773
 280   NA19075     -9  88908  45266  645.772
 281   NA18549     -9  88908  45142  647.403
 282   HG00879     -9  88910  45347  650.494
 283   NA18548     -9  88910  45379  649.712
 284   HG02028     -9  88910  45659  655.924
 285   HG02029     -9  88908  45512  655.036
 286   HG02023     -9  88910  45360  650.667
 287   HG02020     -9  88910  45338  648.156
 288   HG02026     -9  88906  45103  646.787
 289   HG02025     -9  88906  45658  652.985
 290   NA18547     -9  88910  45255    651.3
 291   HG02116     -9  88908  45233  649.887
 292   HG02113     -9  88910  45204  648.725
 293   NA19063     -9  88908  45717  658.297
 294   HG00543     -9  88908  45306  651.208
 295   HG00542     -9  88908  45344  651.803
 296   NA18552     -9  88910  45316  649.745
 297   NA18555     -9  88910  45472  650.426
 298   NA18559     -9  88910  45218  645.641
 299   NA18558     -9  88910  45471  651.667
 300   HG02379     -9  88910  45318  650.303
 301   HG02374     -9  88906  45139  646.526
 302   HG02375     -9  88900  45161  648.682
 303   HG02373     -9  88906  45169  646.255
 304   HG02371     -9  88910  45383  650.651
 305   NA18745     -9  88908  45235  648.712
 306   NA18954     -9  88910  45483  653.125
 307   NA18957     -9  88908  45396  651.457
 308   NA18953     -9  88908  45164  647.846
 309   NA18952     -9  88908  45536  651.328
 310   NA18959     -9  88910  45271  648.795
 311   NA19012     -9  88908  45285   648.07
 312   HG00442     -9  88906  45372   648.39
 313   HG00448     -9  88902  45537  650.629
 314   HG02166     -9  88906  45236  644.315
 315   HG02165     -9  88908  45275  649.047
 316   HG02164     -9  88910  45115  646.037
 317   HG01795     -9  88910  45419  650.601
 318   HG01794     -9  88908  45451  649.488
 319   HG01797     -9  88910  45392   649.61
 320   HG01796     -9  88910  45437  650.681
 321   HG01799     -9  88908  45273   646.46
 322   HG01798     -9  88906  45083  645.297
 323   NA18940     -9  88908  45280  648.947
 324   HG00559     -9  88908  45188  645.304
 325   HG00556     -9  88910  45203  646.222
 326   HG00557     -9  88908  45171  645.969
 327   NA18546     -9  88908  45260  647.072
 328   NA18544     -9  88906  45509  649.646
 329   NA18545     -9  88910  45544  651.576
 330   NA18542     -9  88910  45441  650.699
 331   NA18543     -9  88910  45334  648.014
 332   NA18541     -9  88908  45237  648.137
 333   NA19076     -9  88910  45385  650.636
 334   HG02410     -9  88908  45163   648.21
 335   HG01809     -9  88908  45258   647.92
 336   HG01808     -9  88908  45484   651.36
 337   HG01805     -9  88908  45469  652.311
 338   HG01804     -9  88908  45213  648.847
 339   HG01807     -9  88910  45179  646.778
 340   HG01806     -9  88908  45542  655.679
 341   HG01801     -9  88908  45576  654.228
 342   HG01800     -9  88910  45343  648.288
 343   HG01802     -9  88904  45338  652.086
 344   NA18942     -9  88910  45346  648.263
 345   NA18943     -9  88910  45329  648.292
 346   NA18941     -9  88908  45225  648.388
 347   NA18946     -9  88910  45437  652.048
 348   NA18947     -9  88906  45514  650.869
 349   NA18944     -9  88908  45135  646.002
 350   NA18945     -9  88910  45478  653.131
 351   NA18948     -9  88908  45234  648.127
 352   HG00956     -9  88908  45196  647.273
 353   HG01849     -9  88910  45445  653.063
 354   HG02178     -9  88908  45271  648.861
 355   HG02179     -9  88910  45522  652.136
 356   HG00565     -9  88904  45284  650.813
 357   HG00566     -9  88908  45383  653.362
 358   HG00560     -9  88910  45346  649.501
 359   HG00766     -9  88906  45189   645.32
 360   NA19004     -9  88910  45325  648.535
 361   NA19005     -9  88906  45350  651.781
 362   NA18539     -9  88904  45314  649.789
 363   NA18538     -9  88910  45285  650.032
 364   NA19000     -9  88908  45347  648.947
 365   NA19001     -9  88906  45196  646.317
 366   NA19002     -9  88910  45466  650.817
 367   NA19003     -9  88910  45333  649.776
 368   NA18533     -9  88908  45080  645.771
 369   NA18532     -9  88908  45380  650.344
 370   NA18531     -9  88910  45487  653.497
 371   NA18530     -9  88910  45542   654.54
 372   NA18537     -9  88910  45221  646.033
 373   NA18536     -9  88906  45296  647.893
 374   NA18535     -9  88904  45237  648.201
 375   NA18534     -9  88910  45474  650.451
 376   NA18629     -9  88910  45360  649.844
 377   NA18628     -9  88908  45266  649.837
 378   NA18626     -9  88908  45537  652.864
 379   NA18623     -9  88906  45344  649.777
 380   NA18620     -9  88910  45222  647.099
 381   HG02407     -9  88908  45465  651.051
 382   HG02401     -9  88906  45177   650.49
 383   HG02402     -9  88910  45136  645.306
 384   HG02408     -9  88908  45543  653.731
 385   HG02409     -9  88906  45293  647.382
 386   HG01812     -9  88908  45229  645.348
 387   HG01813     -9  88906  45335  647.867
 388   HG01810     -9  88908  45365  650.112
 389   HG01811     -9  88910  45313  650.855
 390   HG01816     -9  88908  45175  644.231
 391   HG01817     -9  88908  45294  647.425
 392   HG01815     -9  88908  45472  650.553
 393   HG02141     -9  88910  45311  651.692
 394   HG02140     -9  88910  45440  651.209
 395   HG02142     -9  88910  45437  651.964
 396   NA18528     -9  88910  45343   649.57
 397   HG00583     -9  88908  45167  645.472
 398   NA18525     -9  88910  45318  649.738
 399   NA18526     -9  88908  45537  652.281
 400   HG02086     -9  88908  45122  645.289
 401   NA18638     -9  88908  45321  649.776
 402   NA18639     -9  88910  45147  647.459
 403   NA18634     -9  88910  45251  648.477
 404   NA18635     -9  88908  45294  650.178
 405   NA18636     -9  88910  44913  644.628
 406   NA18637     -9  88908  45375  649.426
 407   NA18630     -9  88910  45157  645.881
 408   NA18631     -9  88910  45109  647.803
 409   NA18632     -9  88910  45185  646.759
 410   HG00978     -9  88908  45495  652.985
 411   HG02152     -9  88908  45387  649.907
 412   HG02153     -9  88908  45337  646.749
 413   HG02151     -9  88906  45254  647.117
 414   HG02156     -9  88910  45172  648.419
 415   HG02154     -9  88906  45285  648.959
 416   HG02155     -9  88908  45320  648.538
 417   HG02088     -9  88910  45450  653.551
 418   HG00589     -9  88904  45428  651.558
 419   HG02081     -9  88908  45428  650.131
 420   HG02082     -9  88908  45401  649.573
 421   HG00584     -9  88908  45274  647.866
 422   HG02084     -9  88908  45581  654.664
 423   HG02085     -9  88910  45655  654.319
 424   HG00581     -9  88908  45105  644.566
 425   HG00580     -9  88908  45127   647.81
 426   NA18609     -9  88908  45464  653.444
 427   NA18608     -9  88910  45071  645.944
 428   NA18603     -9  88902  45098  647.731
 429   NA18602     -9  88908  45272  651.996
 430   NA18606     -9  88906  45593  652.629
 431   NA18999     -9  88908  45300  649.709
 432   HG02522     -9  88908  45300  647.587
 433   HG02521     -9  88908  45264  649.897
 434   NA18991     -9  88910  45314  649.523
 435   NA18990     -9  88908  45245  648.701
 436   NA18993     -9  88908  45437  653.425
 437   NA18992     -9  88910  45276  647.048
 438   NA18995     -9  88910  45374  649.638
 439   NA18994     -9  88908  45386  652.089
 440   NA18997     -9  88908  45001  646.974
 441   HG02070     -9  88908  45271  650.426
 442   HG01865     -9  88910  45355  648.992
 443   NA18949     -9  88908  45181  647.659
 444   NA18998     -9  88910  45354  649.813
 445   HG02087     -9  88910  45272   647.29
 446   HG00598     -9  88910  45247  652.458
 447   HG00599     -9  88904  45266   649.51
 448   HG00595     -9  88908  45260  648.678
 449   HG00596     -9  88906  45191  647.759
 450   HG00590     -9  88906  45258  646.661
 451   HG00592     -9  88910  45328  648.612
 452   HG00593     -9  88908  45327  649.745
 453   HG00759     -9  88910  45328  651.805
 454   NA19059     -9  88910  45379  649.248
 455   NA19058     -9  88910  45194  647.478
 456   NA19057     -9  88908  45365   649.46
 457   NA19056     -9  88910  45345   648.82
 458   NA19055     -9  88906  45360  649.447
 459   NA19054     -9  88908  45335  650.939
 460   HG02181     -9  88906  45232  648.024
 461   HG02180     -9  88906  45228  647.287
 462   NA18614     -9  88906  45357  649.854
 463   HG02182     -9  88908  45298  649.669
 464   HG02185     -9  88910  45471  650.882
 465   HG02184     -9  88908  45565  650.073
 466   HG02187     -9  88910  45293  651.573
 467   HG02186     -9  88906  45420  651.279
 468   HG02188     -9  88910  45319  646.185
 469   NA18618     -9  88910  45420  651.131
 470   NA18619     -9  88908  45477  650.529
 471   NA18986     -9  88908  45233  648.052
 472   NA18987     -9  88910  45511  650.687
 473   NA18984     -9  88910  45342  650.913
 474   NA18985     -9  88908  45266  647.093
 475   NA18982     -9  88910  45151   646.98
 476   NA18983     -9  88908  45325  647.751
 477   NA18988     -9  88908  45226  650.498
 478   NA18989     -9  88906  45300  650.372
 479   NA19006     -9  88908  45388  650.814
 480   HG01844     -9  88910  45487  652.496
 481   HG01847     -9  88910  45472  650.805
 482   NA19009     -9  88910  45129  645.222
 483   HG00619     -9  88906  45378  649.891
 484   HG00614     -9  88906  45243  649.523
 485   HG00613     -9  88906  45250  648.442
 486   HG00611     -9  88910  45261  646.931
 487   HG00610     -9  88910  45321  652.136
 488   HG00729     -9  88908  45263   647.67
 489   HG00728     -9  88908  45174  646.385
 490   NA18627     -9  88908  45368  650.611
 491   NA18625     -9  88908  45367  650.048
 492   NA18624     -9  88908  45187  649.356
 493   HG02190     -9  88908  45211  645.815
 494   NA18622     -9  88910  44990  643.332
 495   HG00437     -9  88900  45321  652.089
 496   HG00436     -9  88910  45398    650.6
 497   NA18621     -9  88908  45364  649.296
 498   NA19090     -9  88910  45337  648.769
 499   HG02406     -9  88906  45362  649.809
 500   HG00608     -9  88908  45507  651.376
 501   HG00607     -9  88908  45379  649.158
 502   HG02058     -9  88910  45260   649.21
 503   HG02057     -9  88908  45286  647.935
 504   HG02050     -9  88910  45354  651.419
