# Supplementary material for: Comparing distributions of polygenic risk scores of type 2 diabetes and coronary heart disease within different populations
Source: PLoS One. 2017 Jul 5;12(7):e0179238. doi: 10.1371/journal.pone.0179238 (PMC5497939; doi:10.1371/journal.pone.0179238)
Supplement: S2 File — (ZIP) [file pone.0179238.s002.zip › CHD_EST_SCORES.txt]

 FID         IID  PHENO    CNT   CNT2 SCORESUM
   1      E00001     -9  91974  44881  639.789
   2      E00002     -9  91964  44728  635.756
   3      E00003     -9  91956  44576  635.284
   4      E00004     -9  91964  44462  632.687
   5      E00005     -9  91972  44692  636.861
   6      E00006     -9  91976  44595  632.119
   7      E00007     -9  91962  44636   632.83
   8      E00008     -9  91974  44559  633.236
   9      E00009     -9  91974  44839  634.794
  10      E00010     -9  91946  44575  634.841
  11      E00011     -9  91956  44786  637.742
  12      E00012     -9  91964  44941  641.179
  13      E00013     -9  91972  44658  632.746
  14      E00014     -9  91972  44706  636.306
  15      E00015     -9  91970  44597  638.673
  16      E00016     -9  91962  44859  639.877
  17      E00017     -9  91974  44819  636.697
  18      E00018     -9  91970  44673  633.927
  19      E00019     -9  91968  44727  636.605
  20      E00020     -9  91974  44375  632.411
  21      E00021     -9  91948  44971  640.452
  22      E00022     -9  91976  44713   637.02
  23      E00023     -9  91970  44611  632.378
  24      E00024     -9  91962  44605  636.275
  25      E00025     -9  91976  44612  637.647
  26      E00026     -9  91970  44833  638.475
  27      E00027     -9  91966  44670  638.054
  28      E00028     -9  91950  44529  633.237
  29      E00029     -9  91976  44546  633.162
  30      E00030     -9  91970  44793  639.031
  31      E00031     -9  91972  44692  637.311
  32      E00032     -9  91974  44673  636.646
  33      E00033     -9  91974  44600  634.097
  34      E00034     -9  91974  44754  636.934
  35      E00035     -9  91972  44811  638.434
  36      E00036     -9  91962  44924  641.177
  37      E00037     -9  91970  44913  640.162
  38      E00038     -9  91958  44726  637.097
  39      E00039     -9  91970  44781  634.961
  40      E00040     -9  91976  44708   636.17
  41      E00041     -9  91976  44505  634.974
  42      E00042     -9  91968  44376  630.602
  43      E00043     -9  91970  44849  636.811
  44      E00044     -9  91974  44697  638.317
  45      E00045     -9  91966  44486  632.318
  46      E00046     -9  91970  44759  636.712
  47      E00047     -9  91968  44989  640.353
  48      E00048     -9  91958  44549   631.64
  49      E00049     -9  91974  44717  639.738
  50      E00050     -9  91976  44632  635.478
  51      E00051     -9  91972  44641  637.221
  52      E00052     -9  91976  44628  636.164
  53      E00053     -9  91964  44716  634.477
  54      E00054     -9  91972  44770  635.263
  55      E00055     -9  91972  44472  636.004
  56      E00056     -9  91974  44753   635.33
  57      E00057     -9  91972  44713  634.652
  58      E00058     -9  91970  44806  638.634
  59      E00059     -9  91976  44558  632.702
  60      E00060     -9  91974  44678  635.857
  61      E00061     -9  91976  44875  639.994
  62      E00062     -9  91972  44624  635.488
  63      E00063     -9  91972  44697  634.706
  64      E00064     -9  91974  44876  637.661
  65      E00065     -9  91950  44531  633.927
  66      E00066     -9  91968  44799  636.178
  67      E00067     -9  91974  44752  635.537
  68      E00068     -9  91940  44438   633.67
  69      E00069     -9  91974  44722  634.876
  70      E00070     -9  91972  44616  632.679
  71      E00071     -9  91972  44849  640.612
  72      E00072     -9  91966  44833   639.16
  73      E00073     -9  91962  44719  637.848
  74      E00074     -9  91976  44523  633.392
  75      E00075     -9  91950  44669  637.508
  76      E00076     -9  91972  44616  634.448
  77      E00077     -9  91962  44426  630.632
  78      E00078     -9  91972  44795  638.194
  79      E00079     -9  91954  44834  639.696
  80      E00080     -9  91960  44872  636.394
  81      E00081     -9  91958  44798  636.058
  82      E00082     -9  91970  44629  636.473
  83      E00083     -9  91968  44715  636.898
  84      E00084     -9  91976  44628  635.023
  85      E00085     -9  91972  44610  635.709
  86      E00086     -9  91972  44636  633.634
  87      E00087     -9  91970  44873  637.743
  88      E00088     -9  91974  44809   636.47
  89      E00089     -9  91974  44620  636.549
  90      E00090     -9  91974  44685  636.796
  91      E00091     -9  91956  44610  635.969
  92      E00092     -9  91970  44585  633.074
  93      E00093     -9  91970  44885  634.903
  94      E00094     -9  91948  44539  632.859
  95      E00095     -9  91974  44812  638.947
  96      E00096     -9  91972  44839  638.979
  97      E00097     -9  91970  44735  636.983
  98      E00098     -9  91968  44476  630.796
  99      E00099     -9  91966  44642   636.13
 100      E00100     -9  91974  44829  638.838
 101      E00101     -9  91976  44646  636.858
 102      E00102     -9  91972  44684  636.426
 103      E00103     -9  91972  44866  639.575
 104      E00104     -9  91972  44830  640.236
 105      E00105     -9  91974  44893   639.96
 106      E00106     -9  91970  45076  640.711
 107      E00107     -9  91972  44657  637.284
 108      E00108     -9  91968  44470  633.082
 109      E00109     -9  91946  44588  635.733
 110      E00110     -9  91960  44707  633.405
 111      E00111     -9  91970  44651  634.273
 112      E00112     -9  91974  44771  638.588
 113      E00113     -9  91966  44953  640.266
 114      E00114     -9  91972  44842  637.787
 115      E00115     -9  91970  44563  635.738
 116      E00116     -9  91974  44541  633.674
 117      E00117     -9  91974  44677  638.875
 118      E00118     -9  91972  44518  632.365
 119      E00119     -9  91960  44702  635.889
 120      E00120     -9  91964  44477  630.675
 121      E00121     -9  91970  44787  636.474
 122      E00122     -9  91974  44565  632.262
 123      E00123     -9  91962  45060  640.417
 124      E00124     -9  91970  44737  636.284
 125      E00125     -9  91974  44758  636.399
 126      E00126     -9  91970  44760  637.205
 127      E00127     -9  91970  44692  635.894
 128      E00128     -9  91958  44610  634.777
 129      E00129     -9  91944  44799  636.825
 130      E00130     -9  91968  44845  640.087
 131      E00131     -9  91952  44761  637.296
 132      E00132     -9  91972  44852   639.97
 133      E00133     -9  91972  44532   636.09
 134      E00134     -9  91964  44484  634.505
 135      E00135     -9  91968  44874  639.204
 136      E00136     -9  91960  44731  637.191
 137      E00137     -9  91970  44645  635.612
 138      E00138     -9  91972  44837  634.741
 139      E00139     -9  91972  44861  638.392
 140      E00140     -9  91966  44843   636.51
 141      E00141     -9  91974  44667  637.005
 142      E00142     -9  91974  44838   636.81
 143      E00143     -9  91974  44664  634.402
 144      E00144     -9  91966  44872  638.134
 145      E00145     -9  91976  44718  636.086
 146      E00146     -9  91968  44497  633.112
 147      E00147     -9  91958  44830  638.477
 148      E00148     -9  91974  45058  644.575
 149      E00149     -9  91960  44994  637.829
 150      E00150     -9  91972  44753  636.958
 151      E00151     -9  91972  44855  637.076
 152      E00152     -9  91964  44734  638.415
 153      E00153     -9  91970  44963  639.165
 154      E00154     -9  91970  44782  638.522
 155      E00155     -9  91968  44560  634.401
 156      E00156     -9  91974  44825  638.083
 157      E00157     -9  91966  44885  635.346
 158      E00158     -9  91974  44951  638.719
 159      E00159     -9  91976  44799  638.297
 160      E00160     -9  91960  44917  640.828
 161      E00161     -9  91972  44758  634.967
 162      E00162     -9  91974  44757  635.538
 163      E00163     -9  91974  44800  636.775
 164      E00164     -9  91972  44466  634.193
 165      E00165     -9  91952  44595  632.927
 166      E00166     -9  91972  44615  634.703
 167      E00167     -9  91976  44524   634.05
 168      E00168     -9  91970  44765  638.756
 169      E00169     -9  91966  44683  636.095
 170      E00170     -9  91974  44619  635.114
 171      E00171     -9  91974  44796   636.71
 172      E00172     -9  91952  44644  633.413
 173      E00173     -9  91976  44794  639.095
 174      E00174     -9  91974  44598  633.078
 175      E00175     -9  91964  44533  632.901
 176      E00176     -9  91960  44793  637.866
 177      E00177     -9  91970  44608  631.829
 178      E00178     -9  91974  44973  639.075
 179      E00179     -9  91972  44902  637.883
 180      E00180     -9  91970  44791  637.971
 181      E00181     -9  91974  44558  632.943
 182      E00182     -9  91956  44896  638.837
 183      E00183     -9  91970  44705  635.817
 184      E00184     -9  91974  44668   637.67
 185      E00185     -9  91976  44488  632.158
 186      E00186     -9  91968  44474  630.574
 187      E00187     -9  91972  44585  635.355
 188      E00188     -9  91972  44599  632.725
 189      E00189     -9  91956  44426  631.379
 190      E00190     -9  91974  44519  635.369
 191      E00191     -9  91976  44834  639.753
 192      E00192     -9  91974  44543  637.411
 193      E00193     -9  91968  44690  634.971
 194      E00194     -9  91966  44521  634.226
 195      E00195     -9  91976  44474  631.698
 196      E00196     -9  91972  44729  636.024
 197      E00197     -9  91976  44751  639.398
 198      E00198     -9  91972  44661  633.949
 199      E00199     -9  91964  44737  634.683
 200      E00200     -9  91954  44774   637.64
 201      E00201     -9  91956  44777  639.092
 202      E00202     -9  91970  44782  637.136
 203      E00203     -9  91976  44670  636.744
 204      E00204     -9  91976  44859  640.163
 205      E00205     -9  91948  45042  640.294
 206      E00206     -9  91974  44806  637.784
 207      E00207     -9  91976  44529  631.093
 208      E00208     -9  91972  44612  636.726
 209      E00209     -9  91976  44674  634.253
 210      E00210     -9  91964  44620  634.903
 211      E00211     -9  91972  44721  636.629
 212      E00212     -9  91972  44686  633.876
 213      E00213     -9  91974  44477  630.371
 214      E00214     -9  91972  44444  632.423
 215      E00215     -9  91968  44909  639.861
 216      E00216     -9  91974  44618  632.516
 217      E00217     -9  91970  44665  636.124
 218      E00218     -9  91976  44942  637.869
 219      E00219     -9  91976  44750  638.361
 220      E00220     -9  91948  44888  638.842
 221      E00221     -9  91962  44779  635.466
 222      E00222     -9  91954  44696  635.957
 223      E00223     -9  91968  44393   629.09
 224      E00224     -9  91948  44807  637.928
 225      E00225     -9  91972  44439  631.746
 226      E00226     -9  91960  44505  631.756
 227      E00227     -9  91960  44648   634.25
 228      E00228     -9  91972  44570  632.097
 229      E00229     -9  91972  44933  637.617
 230      E00230     -9  91972  44471  633.623
 231      E00231     -9  91958  44889  639.101
 232      E00232     -9  91972  44424  630.386
 233      E00233     -9  91974  44639  631.928
 234      E00234     -9  91954  44679  638.055
 235      E00235     -9  91972  44718  637.438
 236      E00236     -9  91952  44811  638.263
 237      E00237     -9  91974  44306   630.34
 238      E00238     -9  91968  44950  644.325
 239      E00239     -9  91968  44602   633.47
 240      E00240     -9  91974  44603  632.723
 241      E00241     -9  91974  44762  636.408
 242      E00242     -9  91968  44454  632.977
 243      E00243     -9  91960  44434  630.035
 244      E00244     -9  91972  44707  637.983
 245      E00245     -9  91944  44626   634.16
 246      E00246     -9  91976  44645  634.858
 247      E00247     -9  91958  44614  633.308
 248      E00248     -9  91974  44871   638.19
 249      E00249     -9  91972  44821  636.296
 250      E00250     -9  91974  44497  633.444
 251      E00251     -9  91972  44766  634.832
 252      E00252     -9  91964  44672  638.111
 253      E00253     -9  91964  44482  633.282
 254      E00254     -9  91966  44610  634.226
 255      E00255     -9  91970  44642   634.11
 256      E00256     -9  91972  44633  636.358
 257      E00257     -9  91970  44944  641.816
 258      E00258     -9  91972  44656  635.351
 259      E00259     -9  91974  44425  630.751
 260      E00260     -9  91948  44755  640.135
 261      E00261     -9  91964  44381  630.582
 262      E00262     -9  91976  44573  634.276
 263      E00263     -9  91946  44913  636.241
 264      E00264     -9  91972  44710  636.637
 265      E00265     -9  91972  44895  641.232
 266      E00266     -9  91966  44885  641.528
 267      E00267     -9  91952  44615  636.489
 268      E00268     -9  91970  44386  628.872
 269      E00269     -9  91966  45014   641.33
 270      E00270     -9  91970  44562  634.232
 271      E00271     -9  91974  44449  633.132
 272      E00272     -9  91962  44726  637.775
 273      E00273     -9  91972  44627  634.453
 274      E00274     -9  91974  44620  635.209
 275      E00275     -9  91952  44546  636.453
 276      E00276     -9  91974  44897  637.655
 277      E00277     -9  91974  44931  642.264
 278      E00278     -9  91968  44883  636.942
 279      E00279     -9  91972  44435  631.208
 280      E00280     -9  91968  44830  637.538
 281      E00281     -9  91966  44572  635.812
 282      E00282     -9  91974  44261  628.316
 283      E00283     -9  91970  44747  635.801
 284      E00284     -9  91972  44624  634.387
 285      E00285     -9  91962  44485  632.332
 286      E00286     -9  91958  44582  635.842
 287      E00287     -9  91974  44716   635.64
 288      E00288     -9  91976  44856  637.758
 289      E00289     -9  91946  44885  638.582
 290      E00290     -9  91964  44907  637.663
 291      E00291     -9  91974  44377  632.503
 292      E00292     -9  91974  44460  632.443
 293      E00293     -9  91974  44849  639.061
 294      E00294     -9  91974  45093  642.708
 295      E00295     -9  91972  44770  640.468
 296      E00296     -9  91974  44892  638.079
 297      E00297     -9  91974  44598  634.692
 298      E00298     -9  91968  44747  637.902
 299      E00299     -9  91964  44774  638.897
 300      E00300     -9  91948  44583  635.758
 301      E00301     -9  91970  44574   631.61
 302      E00302     -9  91964  44830  637.972
 303      E00303     -9  91970  44817  640.075
 304      E00304     -9  91966  44671  633.438
 305      E00305     -9  91966  44635  634.698
 306      E00306     -9  91972  44778  639.256
 307      E00307     -9  91974  44739  638.074
 308      E00308     -9  91972  44815  636.904
 309      E00309     -9  91972  44667  632.707
 310      E00310     -9  91960  44519  632.983
 311      E00311     -9  91974  44681  635.474
 312      E00312     -9  91968  44720  637.109
 313      E00313     -9  91970  44651  634.364
 314      E00314     -9  91976  44998  639.774
 315      E00315     -9  91976  44894  642.208
 316      E00316     -9  91972  44860  637.163
 317      E00317     -9  91950  44674  634.565
 318      E00318     -9  91970  44801  637.222
 319      E00319     -9  91974  44752  635.286
 320      E00320     -9  91964  44949  638.055
 321      E00321     -9  91974  44699   635.26
 322      E00322     -9  91970  44587  635.212
 323      E00323     -9  91972  44957  640.291
 324      E00324     -9  91958  45073  644.478
 325      E00325     -9  91972  44743  636.105
 326      E00326     -9  91968  44605  634.685
 327      E00327     -9  91974  44842  639.025
 328      E00328     -9  91972  44839  639.598
 329      E00329     -9  91972  44510  631.895
 330      E00330     -9  91964  44534  631.903
 331      E00331     -9  91970  44586  633.477
 332      E00332     -9  91974  44741  637.493
 333      E00333     -9  91940  44582  633.714
 334      E00334     -9  91964  44626  635.632
 335      E00335     -9  91972  44549  632.926
 336      E00336     -9  91974  44735  636.928
 337      E00337     -9  91972  44668  634.077
 338      E00338     -9  91970  44802  637.399
 339      E00339     -9  91970  44753  638.747
 340      E00340     -9  91958  44866  640.371
 341      E00341     -9  91958  44937  639.589
 342      E00342     -9  91970  44369  629.474
 343      E00343     -9  91956  44551  635.705
 344      E00344     -9  91970  44631  633.019
 345      E00345     -9  91972  44379  631.699
 346      E00346     -9  91968  44600  635.327
 347      E00347     -9  91954  44694  639.631
 348      E00348     -9  91958  44581  634.419
 349      E00349     -9  91972  44816  637.599
 350      E00350     -9  91972  44549  631.682
 351      E00351     -9  91972  44880  637.703
 352      E00352     -9  91970  44759  639.481
 353      E00353     -9  91976  44523  631.545
 354      E00354     -9  91970  44602  633.101
 355      E00355     -9  91976  44774  638.483
 356      E00356     -9  91958  44524  631.749
 357      E00357     -9  91964  44689  638.173
 358      E00358     -9  91974  44962  641.817
 359      E00359     -9  91954  44790  637.282
 360      E00360     -9  91968  44498  631.405
 361      E00361     -9  91958  44922  639.754
 362      E00362     -9  91974  44642  635.715
 363      E00363     -9  91970  44800   638.39
 364      E00364     -9  91972  44808  638.834
 365      E00365     -9  91974  44942   639.11
 366      E00366     -9  91974  44518  636.858
 367      E00367     -9  91972  44839  637.852
 368      E00368     -9  91962  44607   637.22
 369      E00369     -9  91954  44719  637.046
 370      E00370     -9  91954  44605  631.882
 371      E00371     -9  91962  44687  634.866
 372      E00372     -9  91974  44659  633.338
 373      E00373     -9  91968  44807  637.925
 374      E00374     -9  91968  44694   635.76
 375      E00375     -9  91972  44731  638.482
 376      E00376     -9  91974  44760   635.95
 377      E00377     -9  91974  44720  636.416
 378      E00378     -9  91968  44772  639.047
 379      E00379     -9  91974  44677  636.114
 380      E00380     -9  91972  44301  629.809
 381      E00381     -9  91958  44656  636.001
 382      E00382     -9  91976  44602  636.594
 383      E00383     -9  91970  44752  636.287
 384      E00384     -9  91974  44850  637.669
 385      E00385     -9  91974  44708  633.955
 386      E00386     -9  91972  44410  630.843
 387      E00387     -9  91948  44532  635.927
 388      E00388     -9  91970  45100   641.32
 389      E00389     -9  91972  44653  633.818
 390      E00390     -9  91962  44781  637.298
 391      E00391     -9  91972  44930  637.431
 392      E00392     -9  91966  44697  635.566
 393      E00393     -9  91976  44664  633.803
 394      E00394     -9  91966  44764  636.488
 395      E00395     -9  91968  44733  635.829
 396      E00396     -9  91974  44922   640.86
 397      E00397     -9  91974  44657  636.565
 398      E00398     -9  91974  44867  635.237
 399      E00399     -9  91946  44817  638.204
 400      E00400     -9  91944  44422  633.378
 401      E00401     -9  91958  44925  639.937
 402      E00402     -9  91974  45125  642.068
 403      E00403     -9  91972  44899  638.174
 404      E00404     -9  91972  44855  638.156
 405      E00405     -9  91974  44779   637.94
 406      E00406     -9  91972  44648  636.512
 407      E00407     -9  91970  44861  636.947
 408      E00408     -9  91974  44613  633.996
 409      E00409     -9  91968  44777  638.014
 410      E00410     -9  91974  44633  634.142
 411      E00411     -9  91972  44537  632.779
 412      E00412     -9  91974  44527  633.331
 413      E00413     -9  91972  44634  634.229
 414      E00414     -9  91972  44491   634.63
 415      E00415     -9  91970  44719    636.2
 416      E00416     -9  91968  44815  637.844
 417      E00417     -9  91958  44665  636.952
 418      E00418     -9  91974  44832  636.843
 419      E00419     -9  91960  44803  636.331
 420      E00420     -9  91970  44784  636.156
 421      E00421     -9  91960  44723  635.325
 422      E00422     -9  91958  44743  633.852
 423      E00423     -9  91970  44974  640.576
 424      E00424     -9  91974  44806  637.273
 425      E00425     -9  91976  44676   635.57
 426      E00426     -9  91974  44940  639.279
 427      E00427     -9  91972  44452  630.904
 428      E00428     -9  91974  44776  639.571
 429      E00429     -9  91970  44654  636.292
 430      E00430     -9  91974  44535  632.322
 431      E00431     -9  91972  44849  639.423
 432      E00432     -9  91970  44685  636.676
 433      E00433     -9  91972  44288  629.338
 434      E00434     -9  91962  44655  638.916
 435      E00435     -9  91972  45018  642.219
 436      E00436     -9  91952  44860  637.761
 437      E00437     -9  91970  44706  637.186
 438      E00438     -9  91972  44759  637.146
 439      E00439     -9  91974  44696  635.355
 440      E00440     -9  91974  44611  635.946
 441      E00441     -9  91966  44586  634.816
 442      E00442     -9  91974  45077  643.224
 443      E00443     -9  91974  45008  641.293
 444      E00444     -9  91968  44586  634.469
 445      E00445     -9  91972  44752  637.199
 446      E00446     -9  91950  44728  636.411
 447      E00447     -9  91964  44510  634.631
 448      E00448     -9  91972  44570    633.4
 449      E00449     -9  91976  44545  632.869
 450      E00450     -9  91958  44483  632.223
 451      E00451     -9  91966  44495  631.928
 452      E00452     -9  91970  44815  638.559
 453      E00453     -9  91970  44672  634.184
 454      E00454     -9  91960  44718   637.47
 455      E00455     -9  91962  44767  636.281
 456      E00456     -9  91970  44750  636.812
 457      E00457     -9  91976  44676  635.384
 458      E00458     -9  91974  44759  637.533
 459      E00459     -9  91968  44690   634.97
 460      E00460     -9  91972  44479  631.389
 461      E00461     -9  91964  44771  635.399
 462      E00462     -9  91972  44610  636.042
 463      E00463     -9  91948  44704  637.995
 464   E00000464     -9  91974  44785  635.372
 465      E00465     -9  91974  44770   639.19
 466      E00466     -9  91972  44503  634.242
 467      E00467     -9  91970  44557  633.833
 468      E00468     -9  91972  44812  637.396
 469      E00469     -9  91966  44493   631.06
 470      E00470     -9  91970  44506  632.166
 471      E00471     -9  91964  44808  637.392
 472      E00472     -9  91976  44682  637.848
 473      E00473     -9  91962  45080  643.917
 474      E00474     -9  91976  45036  641.047
 475      E00475     -9  91968  44666  634.263
 476      E00476     -9  91952  44735  636.049
 477      E00477     -9  91964  44647  634.781
 478      E00478     -9  91970  44691  634.814
 479      E00479     -9  91974  44434  630.301
 480      E00480     -9  91970  44978  640.996
 481      E00481     -9  91976  44730  634.108
 482      E00482     -9  91972  44820   639.88
 483      E00483     -9  91974  44604  633.412
 484      E00484     -9  91968  44678  634.425
 485      E00485     -9  91964  44810   636.21
 486      E00486     -9  91950  44635  636.271
 487      E00487     -9  91964  44531  634.713
 488      E00488     -9  91966  44623   635.38
 489      E00489     -9  91964  44568  635.598
 490      E00490     -9  91974  44526   633.37
 491      E00491     -9  91974  44711  637.189
 492      E00492     -9  91974  44819  637.764
 493      E00493     -9  91968  44700  636.351
 494      E00494     -9  91964  44419  631.395
 495      E00495     -9  91974  44661  637.096
 496      E00496     -9  91968  44849  638.563
 497      E00497     -9  91974  44525  634.191
 498      E00498     -9  91970  44816  639.675
 499      E00499     -9  91974  44738  635.176
 500      E00500     -9  91974  44552  630.133
 501      E00501     -9  91974  44741  636.643
 502      E00502     -9  91974  44501   631.83
 503      E00503     -9  91976  44788  637.498
 504      E00504     -9  91968  44701  635.677
 505      E00505     -9  91970  44574  632.039
 506      E00506     -9  91974  44641  634.719
 507      E00507     -9  91962  44738  638.638
 508      E00508     -9  91964  44779  635.411
 509      E00509     -9  91974  44782  635.732
 510      E00510     -9  91970  44617  636.603
 511      E00511     -9  91970  44734  635.476
 512      E00512     -9  91964  44571  633.748
 513      E00513     -9  91974  44886  635.844
 514      E00514     -9  91956  44523  632.288
 515      E00515     -9  91976  44574  632.134
 516      E00516     -9  91966  44654  633.454
 517      E00517     -9  91972  44646  634.344
 518      E00518     -9  91972  44697  635.696
 519      E00519     -9  91968  44897   639.34
 520      E00520     -9  91972  44393  630.356
 521      E00521     -9  91968  44691  638.173
 522      E00522     -9  91970  45059  643.547
 523      E00523     -9  91962  44982  640.361
 524      E00524     -9  91968  44845   635.27
 525      E00525     -9  91964  44345  629.237
 526      E00526     -9  91966  44713  635.739
 527      E00527     -9  91966  44674  637.345
 528      E00528     -9  91968  44773  636.617
 529      E00529     -9  91956  44700  636.192
 530      E00530     -9  91974  44854  637.903
 531      E00531     -9  91972  44672  634.955
 532      E00532     -9  91972  44806  639.427
 533      E00533     -9  91970  45040  639.578
 534      E00534     -9  91968  44731  637.238
 535      E00535     -9  91970  44729  637.978
 536      E00536     -9  91960  44837  638.397
 537      E00537     -9  91976  44751   635.48
 538      E00538     -9  91974  44693  635.099
 539      E00539     -9  91964  44798  635.813
 540      E00540     -9  91970  44846  636.835
 541      E00541     -9  91966  44771  633.316
 542      E00542     -9  91956  44704  637.351
 543      E00543     -9  91970  44701  635.628
 544      E00544     -9  91958  44642   633.86
 545      E00545     -9  91976  44559  633.635
 546      E00546     -9  91968  44674  634.134
 547      E00547     -9  91968  44943  639.833
 548      E00548     -9  91972  44456  632.199
 549      E00549     -9  91976  44523  634.359
 550      E00550     -9  91966  44767  635.162
 551      E00551     -9  91972  44663  636.424
 552      E00552     -9  91968  44777  636.878
 553      E00553     -9  91976  44445   631.33
 554      E00554     -9  91974  44903  639.983
 555      E00555     -9  91966  44719   636.75
 556      E00556     -9  91950  44628  635.586
 557      E00557     -9  91970  44656  635.034
 558      E00558     -9  91958  44782  640.244
 559      E00559     -9  91974  44475  631.359
 560      E00560     -9  91960  44595  634.401
 561      E00561     -9  91976  44660  634.478
 562      E00562     -9  91974  44928  640.456
 563      E00563     -9  91964  44590  635.304
 564      E00564     -9  91974  44773  639.495
 565      E00565     -9  91972  44762  638.685
 566      E00566     -9  91972  44784  637.742
 567      E00567     -9  91972  44749  635.835
 568      E00568     -9  91972  44543  631.466
 569      E00569     -9  91972  45112   642.93
 570      E00570     -9  91974  44461  632.799
 571      E00571     -9  91964  44491   633.04
 572      E00572     -9  91964  44655   634.42
 573      E00573     -9  91966  44732  636.346
 574      E00574     -9  91976  45073  643.258
 575      E00575     -9  91972  44663  635.482
 576      E00576     -9  91976  44600   634.35
 577      E00577     -9  91970  44715  636.194
 578      E00578     -9  91962  44610   634.37
 579      E00579     -9  91974  44772  638.521
 580      E00580     -9  91972  44868  639.525
 581      E00581     -9  91976  44650  635.303
 582      E00582     -9  91968  44626  633.064
 583      E00583     -9  91972  44506  634.473
 584      E00584     -9  91974  44831   637.84
 585      E00585     -9  91946  44437   633.28
 586      E00586     -9  91974  44765  638.457
 587      E00587     -9  91974  44703  636.401
 588      E00588     -9  91972  44635  634.464
 589      E00589     -9  91974  44754  636.028
 590      E00590     -9  91966  44332  630.435
 591      E00591     -9  91976  44354  630.948
 592      E00592     -9  91964  44627  634.876
 593      E00593     -9  91970  44627  635.122
 594      E00594     -9  91976  44541  632.854
 595      E00595     -9  91970  44759  637.571
 596      E00596     -9  91970  44611  634.649
 597      E00597     -9  91960  44725  636.656
 598      E00598     -9  91974  44755  635.168
 599      E00599     -9  91974  44757  635.927
 600      E00600     -9  91972  44642  635.562
 601      E00601     -9  91972  44764  641.444
 602      E00602     -9  91976  44603    633.2
 603      E00603     -9  91962  44929  641.098
 604      E00604     -9  91948  44708  635.048
 605      E00605     -9  91976  44883  639.695
 606      E00606     -9  91970  44621  634.438
 607      E00607     -9  91962  44819  641.463
 608      E00608     -9  91960  44473  632.021
 609      E00609     -9  91966  44742  634.396
 610      E00610     -9  91972  44817  634.248
 611      E00611     -9  91962  44706  634.347
 612      E00612     -9  91970  44944  637.306
 613      E00613     -9  91974  44691   634.79
 614      E00614     -9  91970  44796  636.915
 615      E00615     -9  91958  44679  634.413
 616      E00616     -9  91966  44805  637.494
 617      E00617     -9  91970  44619  636.579
 618      E00618     -9  91974  44429  631.302
 619      E00619     -9  91968  44914  638.633
 620      E00620     -9  91968  44763  638.732
 621      E00621     -9  91974  44739  634.995
 622      E00622     -9  91966  44975   638.13
 623      E00623     -9  91966  44656    637.8
 624      E00624     -9  91976  44811  638.533
 625      E00625     -9  91966  44759  637.464
 626      E00626     -9  91972  44961  641.154
 627      E00627     -9  91968  44739  637.576
 628      E00628     -9  91972  44966  638.464
 629      E00629     -9  91974  44517  635.097
 630      E00630     -9  91968  44431  631.722
 631      E00631     -9  91966  44454  633.076
 632      E00632     -9  91976  44830  636.144
 633      E00633     -9  91966  44874  639.383
 634      E00634     -9  91970  44511  635.517
 635      E00635     -9  91974  44762  637.465
 636      E00636     -9  91944  44947  638.405
 637      E00637     -9  91960  44697  634.751
 638      E00638     -9  91968  44639  633.542
 639      E00639     -9  91976  44839  639.787
 640      E00640     -9  91956  44572  632.667
 641      E00641     -9  91972  44809  639.522
 642      E00642     -9  91974  44727  638.337
 643      E00643     -9  91956  44770  636.818
 644      E00644     -9  91976  44524  632.577
 645      E00645     -9  91964  44728  638.223
 646      E00646     -9  91952  44772  636.699
 647      E00647     -9  91962  44507  634.497
 648      E00648     -9  91970  44657   637.97
 649      E00649     -9  91964  44728  637.995
 650      E00650     -9  91972  44689      633
 651      E00651     -9  91962  44791  636.501
 652      E00652     -9  91974  44729  635.717
 653      E00653     -9  91960  44677  634.333
 654      E00654     -9  91968  44717  636.957
 655      E00655     -9  91974  44791  633.992
 656      E00656     -9  91974  44959  639.217
 657      E00657     -9  91972  44684  638.153
 658      E00658     -9  91974  44739  635.883
 659      E00659     -9  91976  44567  635.417
 660      E00660     -9  91966  44606   636.24
 661      E00661     -9  91972  44767  638.367
 662      E00662     -9  91972  44440  628.581
 663      E00663     -9  91972  44744  636.674
 664      E00664     -9  91972  44711  637.686
 665      E00665     -9  91974  44637  631.882
 666      E00666     -9  91970  44732  637.986
 667      E00667     -9  91972  44797  638.868
 668      E00668     -9  91970  44836  639.528
 669      E00669     -9  91974  44857   640.23
 670      E00670     -9  91968  44852  640.808
 671      E00671     -9  91968  44518  633.785
 672      E00672     -9  91968  44727   636.71
 673      E00673     -9  91970  44805  638.922
 674      E00674     -9  91964  44899   636.64
 675      E00675     -9  91954  44655  636.266
 676      E00676     -9  91976  44748  636.049
 677      E00677     -9  91962  44751  636.537
 678      E00678     -9  91974  44874  638.349
 679      E00679     -9  91940  44654  635.182
 680      E00680     -9  91964  44854  639.698
 681      E00681     -9  91964  44711  635.237
 682      E00682     -9  91974  44582  634.633
 683      E00683     -9  91952  44812  639.274
 684      E00684     -9  91974  44833  636.869
 685      E00685     -9  91966  44590  636.138
 686      E00686     -9  91972  44740  637.413
 687      E00687     -9  91970  44759  635.558
 688      E00688     -9  91968  44769  637.126
 689      E00689     -9  91976  44493  634.135
 690      E00690     -9  91974  44526  634.715
 691      E00691     -9  91976  45045  641.521
 692      E00692     -9  91968  44668  636.823
 693      E00693     -9  91974  44736  636.344
 694      E00694     -9  91972  44758  637.548
 695      E00695     -9  91976  45197  642.552
 696      E00696     -9  91962  44697  636.131
 697      E00697     -9  91964  44616  634.789
 698      E00698     -9  91974  44509  631.779
 699      E00699     -9  91970  44741  637.667
 700      E00700     -9  91974  44416  631.252
 701      E00701     -9  91972  44752  639.122
 702      E00702     -9  91962  44534  633.526
 703      E00703     -9  91972  44819  638.973
 704      E00704     -9  91974  44549  636.336
 705      E00705     -9  91972  44802  637.156
 706      E00706     -9  91952  44646  632.784
 707      E00707     -9  91964  45114  641.967
 708      E00708     -9  91974  44766  638.046
 709      E00709     -9  91958  44416  633.865
 710      E00710     -9  91964  44753  634.669
 711      E00711     -9  91970  44796  637.855
 712      E00712     -9  91958  44713  634.235
 713      E00713     -9  91976  44632  635.156
 714      E00714     -9  91960  44586  636.009
 715      E00715     -9  91974  44713   634.53
 716      E00716     -9  91974  44557  634.115
 717      E00717     -9  91970  44598  634.188
 718      E00718     -9  91964  44420  633.285
 719      E00719     -9  91970  44935  638.258
 720      E00720     -9  91968  44703   636.17
 721      E00721     -9  91970  44643  634.695
 722      E00722     -9  91970  44788  639.088
 723      E00723     -9  91962  45012  640.182
 724      E00724     -9  91964  44608  629.874
 725      E00725     -9  91960  45048  641.266
 726      E00726     -9  91972  44768   637.11
 727      E00727     -9  91970  44668  636.702
 728      E00728     -9  91966  44715  635.875
 729      E00729     -9  91970  44830  636.452
 730      E00730     -9  91974  44766  637.821
 731      E00731     -9  91972  44677  635.545
 732      E00732     -9  91972  44884  638.815
 733      E00733     -9  91958  44963  640.201
 734      E00734     -9  91976  44953  638.126
 735      E00735     -9  91972  44681  633.891
 736      E00736     -9  91974  44431  631.536
 737      E00737     -9  91964  44774  638.578
 738      E00738     -9  91964  45026  641.354
 739      E00739     -9  91976  44756  633.243
 740      E00740     -9  91972  44520  634.763
 741      E00741     -9  91976  44628   633.08
 742      E00742     -9  91970  44871  638.538
 743      E00743     -9  91968  44801  636.618
 744      E00744     -9  91970  44850  637.859
 745      E00745     -9  91974  44558  632.614
 746      E00746     -9  91970  44668  636.665
 747      E00747     -9  91950  44663  636.732
 748      E00748     -9  91968  44586  633.413
 749      E00749     -9  91976  44589  633.571
 750      E00750     -9  91970  44903   638.83
 751      E00751     -9  91972  44616  634.257
 752      E00752     -9  91966  44802  637.489
 753      E00753     -9  91972  44556  631.768
 754      E00754     -9  91974  44648  634.443
 755      E00755     -9  91970  44735  635.831
 756      E00756     -9  91972  44633  636.508
 757      E00757     -9  91970  44579  633.846
 758      E00758     -9  91976  44641  633.184
 759      E00759     -9  91974  44590  633.759
 760      E00760     -9  91970  44782  635.873
 761      E00761     -9  91964  44639  633.659
 762      E00762     -9  91972  44541  631.811
 763      E00763     -9  91966  44611  635.468
 764      E00764     -9  91972  44764  639.469
 765      E00765     -9  91964  44747   638.15
 766      E00766     -9  91970  44433   631.62
 767      E00767     -9  91966  44622  635.314
 768      E00768     -9  91974  44646  631.348
 769      E00769     -9  91952  44595  634.747
 770      E00770     -9  91972  44384  630.747
 771      E00771     -9  91972  44821  638.768
 772      E00772     -9  91972  44747  637.515
 773      E00773     -9  91974  44884  639.663
 774      E00774     -9  91974  44801  637.452
 775      E00775     -9  91974  44927    639.2
 776      E00776     -9  91974  44572  634.359
 777      E00777     -9  91970  44894  641.642
 778      E00778     -9  91964  44657  636.768
 779      E00779     -9  91974  44600  632.701
 780      E00780     -9  91968  44750  636.538
 781      E00781     -9  91972  44909  640.943
 782      E00782     -9  91972  44989   642.38
 783      E00783     -9  91972  44654  632.714
 784      E00784     -9  91954  44944  639.158
 785      E00785     -9  91968  44834  638.565
 786      E00786     -9  91970  44606  633.075
 787      E00787     -9  91964  44656  634.083
 788      E00788     -9  91974  44308   628.65
 789      E00789     -9  91958  44493  631.383
 790      E00790     -9  91964  45111  641.886
 791      E00791     -9  91958  44714  635.337
 792      E00792     -9  91958  44757   636.27
 793      E00793     -9  91960  44554  634.596
 794      E00794     -9  91958  44890  639.044
 795      E00795     -9  91974  44682  636.002
 796      E00796     -9  91962  44615  634.478
 797      E00797     -9  91970  44674  631.821
 798      E00798     -9  91958  44766  634.625
 799      E00799     -9  91974  44639  636.068
 800      E00800     -9  91974  44740  637.936
 801      E00801     -9  91970  45173  643.175
 802      E00802     -9  91976  44542   633.87
 803      E00803     -9  91948  44732  639.045
 804      E00804     -9  91972  44670  635.452
 805      E00805     -9  91964  44915   640.81
 806      E00806     -9  91968  44887  637.785
 807      E00807     -9  91968  44589  633.494
 808      E00808     -9  91970  44392  630.981
 809      E00809     -9  91958  44923  641.044
 810      E00810     -9  91974  45018   640.94
 811      E00811     -9  91972  44659  636.113
 812      E00812     -9  91970  44570  635.621
 813      E00813     -9  91976  44944  641.699
 814      E00814     -9  91964  44775  637.359
 815      E00815     -9  91964  44895  641.506
 816      E00816     -9  91964  44873  641.634
 817      E00817     -9  91958  44715  635.345
 818      E00818     -9  91970  44662  636.886
 819      E00819     -9  91974  45160   641.31
 820      E00820     -9  91974  44582   634.29
 821      E00821     -9  91974  44464  632.559
 822      E00822     -9  91958  44792  639.408
 823      E00823     -9  91968  44759  634.779
 824      E00824     -9  91966  44529  634.254
 825      E00825     -9  91972  44547  635.884
 826      E00826     -9  91966  44784  637.159
 827      E00827     -9  91974  44883  638.971
 828      E00828     -9  91970  44807  634.065
 829      E00829     -9  91962  44658  634.214
 830      E00830     -9  91962  44634   640.17
 831      E00831     -9  91972  44281  629.515
 832      E00832     -9  91964  44532  634.618
 833      E00833     -9  91970  44379  629.805
 834      E00834     -9  91974  44977  640.849
 835      E00835     -9  91972  44827  640.547
 836      E00836     -9  91956  44662  640.712
 837      E00837     -9  91970  44934  638.045
 838      E00838     -9  91974  44946  639.051
 839      E00839     -9  91960  44546  631.524
 840      E00840     -9  91974  44878  638.513
 841      E00841     -9  91974  44968  638.591
 842      E00842     -9  91974  44637  633.765
 843      E00843     -9  91956  44679   637.68
 844      E00844     -9  91974  44639  635.706
 845      E00845     -9  91968  44851  639.564
 846      E00846     -9  91962  44595  634.561
 847      E00847     -9  91960  44799  637.897
 848      E00848     -9  91974  44925  638.972
 849      E00849     -9  91962  44863  636.942
 850      E00850     -9  91964  44928  641.705
 851      E00851     -9  91970  44824  635.929
 852      E00852     -9  91976  44875  636.794
 853      E00853     -9  91974  44668  636.451
 854      E00854     -9  91970  44755  636.957
 855      E00855     -9  91974  44709      635
 856      E00856     -9  91976  44974  641.665
 857      E00857     -9  91966  44513  631.433
 858      E00858     -9  91968  44660  633.927
 859      E00859     -9  91952  44700   637.11
 860      E00860     -9  91970  44618  633.625
 861      E00861     -9  91958  44637  634.903
 862      E00862     -9  91960  44490  633.288
 863      E00863     -9  91970  44699  633.646
 864      E00864     -9  91974  44767  636.205
 865      E00865     -9  91968  44721  636.164
 866      E00866     -9  91968  44956  642.794
 867      E00867     -9  91974  44358  629.946
 868      E00868     -9  91958  44703   637.88
 869      E00869     -9  91954  44527  636.182
 870      E00870     -9  91966  44889  640.429
 871      E00871     -9  91974  44708  635.557
 872      E00872     -9  91972  44848  638.762
 873      E00873     -9  91970  44572  634.246
 874      E00874     -9  91972  44585  631.734
 875      E00875     -9  91964  44848  635.273
 876      E00876     -9  91968  44886  638.992
 877      E00877     -9  91966  44638  636.629
 878      E00878     -9  91966  44743  636.726
 879      E00879     -9  91966  44648   634.09
 880      E00880     -9  91962  44574   631.34
 881      E00881     -9  91976  44558  635.765
 882      E00882     -9  91964  44960  640.749
 883      E00883     -9  91974  44615  635.215
 884      E00884     -9  91962  44797  637.054
 885      E00885     -9  91966  44830  636.995
 886      E00886     -9  91974  44780  636.027
 887      E00887     -9  91968  44597  636.581
 888      E00888     -9  91966  44608   634.66
 889      E00889     -9  91966  44918  639.256
 890      E00890     -9  91974  44570  636.209
 891      E00891     -9  91964  44632  637.194
 892      E00892     -9  91972  44393  630.787
 893      E00893     -9  91972  44746  636.755
 894      E00894     -9  91970  44711  636.678
 895      E00895     -9  91972  44841  637.215
 896      E00896     -9  91972  44831  637.968
 897      E00897     -9  91972  44811   638.93
 898      E00898     -9  91974  44909  637.247
 899      E00899     -9  91964  44499  635.216
 900      E00900     -9  91970  44910  640.724
 901      E00901     -9  91970  44730  637.611
 902      E00902     -9  91972  44971   639.65
 903      E00903     -9  91972  44742  637.187
 904      E00904     -9  91972  44774   639.08
 905      E00905     -9  91952  44618  635.602
 906      E00906     -9  91958  44812  637.176
 907      E00907     -9  91974  44759  639.089
 908      E00908     -9  91970  44409  634.477
 909      E00909     -9  91972  44500  631.656
 910      E00910     -9  91970  44875  639.096
 911      E00911     -9  91960  44541  634.327
 912      E00912     -9  91972  44698  635.229
 913      E00913     -9  91968  44968  639.828
 914      E00914     -9  91970  44730  636.204
 915      E00915     -9  91972  44539  633.942
 916      E00916     -9  91944  44692   632.65
 917      E00917     -9  91970  44602  634.004
 918      E00918     -9  91974  44508  634.258
 919      E00919     -9  91970  44978    642.7
 920      E00920     -9  91976  44578   633.93
 921      E00921     -9  91970  45016  642.926
 922      E00922     -9  91964  44763   636.91
 923      E00923     -9  91952  44618  637.539
 924      E00924     -9  91972  44819  638.059
 925      E00925     -9  91968  44741  636.104
 926      E00926     -9  91974  44852  639.645
 927      E00927     -9  91972  44685  635.416
 928      E00928     -9  91974  44549  630.359
 929      E00929     -9  91974  44545  634.409
 930      E00930     -9  91976  44316  629.809
 931      E00931     -9  91972  44893  637.811
 932      E00932     -9  91974  44488  635.725
 933      E00933     -9  91968  44565   633.79
 934      E00934     -9  91974  44711  635.183
 935      E00935     -9  91974  44762   639.19
 936      E00936     -9  91974  44897  637.647
 937      E00937     -9  91974  44363  631.049
 938      E00938     -9  91972  44942  639.056
 939      E00939     -9  91968  44733  637.706
 940      E00940     -9  91962  45007  642.873
 941      E00941     -9  91964  44468  633.592
 942      E00942     -9  91964  44795   640.94
 943      E00943     -9  91964  44896  638.846
 944      E00944     -9  91972  45021  641.232
 945      E00945     -9  91968  44675  635.982
 946      E00946     -9  91962  44917  639.247
 947      E00947     -9  91972  44515  633.549
 948      E00948     -9  91972  44745  637.056
 949      E00949     -9  91976  44681  638.504
 950      E00950     -9  91968  44755  635.919
 951      E00951     -9  91972  44681  633.887
 952      E00952     -9  91964  44636  635.572
 953      E00953     -9  91972  44926  640.112
 954      E00954     -9  91974  44745  636.807
 955      E00955     -9  91974  44664   631.91
 956      E00956     -9  91968  44784  637.153
 957      E00957     -9  91974  44750  638.326
 958      E00958     -9  91974  44566  634.438
 959      E00959     -9  91976  44498  632.538
 960      E00960     -9  91976  44877  638.806
 961      E00961     -9  91970  44844  636.355
 962      E00962     -9  91970  44731  636.028
 963      E00963     -9  91962  44710  635.553
 964      E00964     -9  91970  44826  638.431
 965      E00965     -9  91976  44491  633.316
 966      E00966     -9  91960  44683   635.83
 967      E00967     -9  91972  44810  636.327
 968      E00968     -9  91968  44806  639.051
 969      E00969     -9  91966  44631  633.833
 970      E00970     -9  91970  44793  636.819
 971      E00971     -9  91962  44762  636.249
 972      E00972     -9  91972  44817  639.013
 973      E00973     -9  91976  44637   633.37
 974      E00974     -9  91962  44596  633.422
 975      E00975     -9  91962  44793  635.171
 976      E00976     -9  91962  44937  640.735
 977      E00977     -9  91976  44425  631.761
 978      E00978     -9  91964  44617  633.918
 979      E00979     -9  91972  44884  639.188
 980      E00980     -9  91972  44562  634.168
 981      E00981     -9  91974  44716  635.366
 982      E00982     -9  91972  44688  636.145
 983      E00983     -9  91956  44673  636.907
 984      E00984     -9  91972  44415  630.949
 985      E00985     -9  91972  44693  638.094
 986      E00986     -9  91974  44722  638.589
 987      E00987     -9  91968  44524  636.612
 988      E00988     -9  91960  44745   635.99
 989      E00989     -9  91968  44433  633.137
 990      E00990     -9  91956  45024  642.812
 991      E00991     -9  91970  44832  638.293
 992      E00992     -9  91974  44532  634.913
 993      E00993     -9  91972  44984  640.641
 994      E00994     -9  91958  44651  638.368
 995      E00995     -9  91960  44658  636.341
 996      E00996     -9  91970  44636  635.426
 997      E00997     -9  91968  44565   633.89
 998      E00998     -9  91968  44884  636.987
 999      E00999     -9  91976  44405  630.795
1000      E01000     -9  91972  44610  636.108
1001      E01001     -9  91962  44422  631.735
1002      E01002     -9  91966  44805   637.68
1003      E01003     -9  91972  45050  641.893
1004      E01004     -9  91974  44754  637.673
1005      E01005     -9  91974  44652  636.424
1006      E01006     -9  91960  44664  636.488
1007      E01007     -9  91976  44940  640.323
1008      E01008     -9  91972  44667  634.457
1009      E01009     -9  91974  44609  633.631
1010      E01010     -9  91966  44832  641.302
1011      E01011     -9  91974  44478  630.163
1012      E01012     -9  91958  44894  641.913
1013      E01013     -9  91958  44759  636.476
1014      E01014     -9  91972  44789  638.416
1015      E01015     -9  91970  44764  634.863
1016      E01016     -9  91974  45075  642.088
1017      E01017     -9  91970  44838  637.343
1018      E01018     -9  91970  44605  633.944
1019      E01019     -9  91960  44561  634.347
1020      E01020     -9  91974  44644  637.591
1021      E01021     -9  91968  44808   637.56
1022      E01022     -9  91970  44716  637.223
1023      E01023     -9  91962  44701  637.085
1024      E01024     -9  91966  44586  637.268
1025      E01025     -9  91972  44725  637.519
1026      E01026     -9  91976  44852  638.442
1027      E01027     -9  91952  44738  639.368
1028      E01028     -9  91974  44710   636.01
1029      E01029     -9  91960  44555  634.401
1030      E01030     -9  91962  44341  629.423
1031      E01031     -9  91976  44870  636.726
1032      E01032     -9  91972  45022  643.193
1033      E01033     -9  91966  44756  639.938
1034      E01034     -9  91976  44814  634.983
1035      E01035     -9  91968  44791  635.065
1036      E01036     -9  91972  44617  632.783
1037      E01037     -9  91970  44416   631.71
1038      E01038     -9  91974  44744  636.128
1039      E01039     -9  91972  44980  639.943
1040      E01040     -9  91968  44612  636.743
1041      E01041     -9  91970  44743  636.072
1042      E01042     -9  91974  44803  639.978
1043      E01043     -9  91974  44922  638.125
1044      E01044     -9  91966  44574  636.613
1045      E01045     -9  91972  44742  635.441
1046      E01046     -9  91974  44566  633.693
1047      E01047     -9  91960  44734   637.86
1048      E01048     -9  91972  44870  637.897
1049      E01049     -9  91970  44496   631.64
1050      E01050     -9  91970  44707  636.158
1051      E01051     -9  91974  44581  633.827
1052      E01052     -9  91968  44600  634.792
1053      E01053     -9  91962  44703  638.887
1054      E01054     -9  91970  44619  633.708
1055      E01055     -9  91976  44628  632.152
1056      E01056     -9  91974  44570  632.538
1057      E01057     -9  91970  44862  637.727
1058      E01058     -9  91972  44758  637.156
1059      E01059     -9  91962  44701  636.763
1060      E01060     -9  91970  44822  637.201
1061      E01061     -9  91968  44663  633.597
1062      E01062     -9  91972  44842  637.118
1063      E01063     -9  91974  44668  634.866
1064      E01064     -9  91972  44815  636.895
1065      E01065     -9  91974  44940  639.502
1066      E01066     -9  91974  44879  639.298
1067      E01067     -9  91970  44858  635.589
1068      E01068     -9  91970  44656  634.141
1069      E01069     -9  91972  44739  637.439
1070      E01070     -9  91960  44714  636.747
1071      E01071     -9  91974  44897  637.604
1072      E01072     -9  91972  44688  634.589
1073      E01073     -9  91976  44801  635.308
1074      E01074     -9  91966  44701  635.362
1075      E01075     -9  91972  44897  638.504
1076      E01076     -9  91974  44861  636.119
1077      E01077     -9  91970  44983  638.233
1078      E01078     -9  91960  44515  632.003
1079      E01079     -9  91972  44430  632.627
1080      E01080     -9  91972  44849   637.97
1081      E01081     -9  91976  44566   635.15
1082      E01082     -9  91974  44912  641.033
1083      E01083     -9  91964  44743  635.133
1084      E01084     -9  91974  44553  634.171
1085      E01085     -9  91972  44740   638.15
1086      E01086     -9  91976  44809  636.236
1087      E01087     -9  91974  44824  636.524
1088      E01088     -9  91970  44683  636.794
1089      E01089     -9  91974  44950  640.687
1090      E01090     -9  91970  44948  638.551
1091      E01091     -9  91976  44778  636.398
1092      E01092     -9  91974  44927   640.98
1093      E01093     -9  91970  44666  634.784
1094      E01094     -9  91970  44927  640.747
1095      E01095     -9  91976  44756  636.481
1096      E01096     -9  91968  44970  638.065
1097      E01097     -9  91970  44728  638.081
1098      E01098     -9  91968  44867  639.214
1099      E01099     -9  91958  44585   632.89
1100      E01100     -9  91976  44812  637.294
1101      E01101     -9  91952  44775  638.015
1102      E01102     -9  91970  44792  636.473
1103      E01103     -9  91964  44655   636.95
1104      E01104     -9  91972  44563  635.159
1105      E01105     -9  91960  44428  631.128
1106      E01106     -9  91974  44538  633.933
1107      E01107     -9  91976  44999  641.008
1108      E01108     -9  91976  44933  641.612
1109      E01109     -9  91964  44692  634.955
1110      E01110     -9  91960  44827  635.652
1111      E01111     -9  91974  44768  638.419
1112      E01112     -9  91972  44810  636.336
1113      E01113     -9  91972  44872  640.504
1114      E01114     -9  91970  44535  634.672
1115      E01115     -9  91968  45123  640.505
1116      E01116     -9  91964  44544  633.214
1117      E01117     -9  91974  44361  630.278
1118      E01118     -9  91966  44890   639.84
1119      E01119     -9  91974  44620  632.827
1120      E01120     -9  91970  44744  636.158
1121      E01121     -9  91966  44814  638.897
1122      E01122     -9  91972  44718   637.38
1123      E01123     -9  91974  44514   633.69
1124      E01124     -9  91970  44909   640.39
1125      E01125     -9  91972  44559  633.115
1126      E01126     -9  91970  44898  638.922
1127      E01127     -9  91968  44625   633.65
1128      E01128     -9  91972  44606  635.361
1129      E01129     -9  91954  44659  635.519
1130      E01130     -9  91976  44659  633.879
1131      E01131     -9  91970  44611  633.682
1132      E01132     -9  91942  44571  632.443
1133      E01133     -9  91962  44798  637.746
1134      E01134     -9  91974  44556   634.39
1135      E01135     -9  91972  44887  638.083
1136      E01136     -9  91974  44714  637.159
1137      E01137     -9  91972  44849  637.204
1138      E01138     -9  91968  44588  632.608
1139      E01139     -9  91974  44689  634.234
1140      E01140     -9  91968  44744  636.925
1141      E01141     -9  91966  44849  638.258
1142      E01142     -9  91974  44788  636.888
1143      E01143     -9  91964  44528   635.62
1144      E01144     -9  91970  44865  639.105
1145      E01145     -9  91972  44578  634.737
1146      E01146     -9  91966  44537  633.949
1147      E01147     -9  91976  44668   636.55
1148      E01148     -9  91972  44790  638.317
1149      E01149     -9  91964  44780  636.723
1150      E01150     -9  91972  44821  637.546
1151      E01151     -9  91972  44855  639.579
1152      E01152     -9  91970  44827  635.492
1153      E01153     -9  91964  44829   638.76
1154      E01154     -9  91974  44752  638.025
1155      E01155     -9  91974  44631  635.337
1156      E01156     -9  91968  45026  641.684
1157      E01157     -9  91968  44927  642.611
1158      E01158     -9  91972  44870  639.865
1159      E01159     -9  91972  44822  636.452
1160      E01160     -9  91972  44740  636.363
1161      E01161     -9  91970  44460  634.414
1162      E01162     -9  91972  44755   639.46
1163      E01163     -9  91972  44781  637.454
1164      E01164     -9  91948  44871  638.023
1165      E01165     -9  91962  44757  637.011
1166      E01166     -9  91976  44775  636.903
1167      E01167     -9  91956  44454  629.976
1168      E01168     -9  91948  44735  637.712
1169      E01169     -9  91976  44594    632.8
1170      E01170     -9  91970  44832  636.386
1171      E01171     -9  91970  44544  631.227
1172      E01172     -9  91964  44793  636.782
1173      E01173     -9  91972  44955  639.626
1174      E01174     -9  91970  44803  637.132
1175      E01175     -9  91974  44751  636.081
1176      E01176     -9  91974  44872  640.118
1177      E01177     -9  91974  44690   636.05
1178      E01178     -9  91972  44702  636.937
1179      E01179     -9  91970  44720  633.611
1180      E01180     -9  91970  44615  636.504
1181      E01181     -9  91976  44993  642.015
1182      E01182     -9  91968  44701  636.159
1183      E01183     -9  91962  44596  632.672
1184      E01184     -9  91976  44803  636.847
1185      E01185     -9  91966  44659  633.221
1186      E01186     -9  91970  44919   641.75
1187      E01187     -9  91974  44731  639.035
1188      E01188     -9  91972  44972  641.765
1189      E01189     -9  91954  44549  634.925
1190      E01190     -9  91972  44749   636.92
1191      E01191     -9  91972  44729  637.471
1192      E01192     -9  91972  45195  645.517
1193      E01193     -9  91970  44794  639.065
1194      E01194     -9  91970  44756  636.335
1195      E01195     -9  91962  44459  631.587
1196      E01196     -9  91966  44606  632.144
1197      E01197     -9  91972  44814  636.906
1198      E01198     -9  91960  44628  635.601
1199      E01199     -9  91966  44979   642.44
1200      E01200     -9  91952  44872  638.194
1201      E01201     -9  91954  44628  635.085
1202      E01202     -9  91962  44612  633.074
1203      E01203     -9  91972  45018  640.538
1204      E01204     -9  91972  44958  641.159
1205      E01205     -9  91962  44769  638.137
1206      E01206     -9  91970  44874  638.035
1207      E01207     -9  91976  44740  637.878
1208      E01208     -9  91970  44760  634.902
1209      E01209     -9  91968  44701   635.45
1210      E01210     -9  91976  44889  638.766
1211      E01211     -9  91972  44898   640.58
1212      E01212     -9  91972  44393  632.439
1213      E01213     -9  91974  44551  633.931
1214      E01214     -9  91954  44812  636.696
1215      E01215     -9  91968  44631  633.835
1216      E01216     -9  91972  44525  634.048
1217      E01217     -9  91974  44743  634.135
1218      E01218     -9  91970  44542   633.48
1219      E01219     -9  91962  44497  635.475
1220      E01220     -9  91976  44602  635.405
1221      E01221     -9  91974  44913  641.789
1222      E01222     -9  91962  44598   632.82
1223      E01223     -9  91970  44865   638.18
1224      E01224     -9  91974  44738  637.897
1225      E01225     -9  91974  44763  635.594
1226      E01226     -9  91970  44647  633.457
1227      E01227     -9  91972  44692  635.487
1228      E01228     -9  91966  44649  637.242
1229      E01229     -9  91970  44562  631.496
1230      E01230     -9  91958  44782  638.934
1231      E01231     -9  91976  44904  639.505
1232      E01232     -9  91968  44575  633.729
1233      E01233     -9  91974  44735  635.496
1234      E01234     -9  91972  44682  632.273
1235      E01235     -9  91976  44795  639.294
1236      E01236     -9  91972  44703  635.395
1237      E01237     -9  91972  44801  638.108
1238      E01238     -9  91976  44982   639.22
1239      E01239     -9  91972  44551  633.446
1240      E01240     -9  91974  44712  634.128
1241      E01241     -9  91976  44795  638.184
1242      E01242     -9  91970  44656  636.007
1243      E01243     -9  91968  44449  634.227
1244      E01244     -9  91960  44630   635.07
1245      E01245     -9  91966  44549  633.509
1246      E01246     -9  91972  44662  634.631
1247      E01247     -9  91966  45022  642.948
1248      E01248     -9  91964  44456  631.267
1249      E01249     -9  91970  44835  640.116
1250      E01250     -9  91968  44680  639.695
1251      E01251     -9  91968  44590  633.258
1252      E01252     -9  91974  44798  638.175
1253      E01253     -9  91962  44651  633.883
1254      E01254     -9  91974  44731   637.78
1255      E01255     -9  91964  44704  639.272
1256      E01256     -9  91974  44889   638.64
1257      E01257     -9  91960  45010  643.618
1258      E01258     -9  91966  44503  632.518
1259      E01259     -9  91974  44775  638.844
1260      E01260     -9  91950  44515  634.335
1261      E01261     -9  91972  44598  631.197
1262      E01262     -9  91950  44797  638.716
1263      E01263     -9  91968  44819  636.598
1264      E01264     -9  91970  44495  633.502
1265      E01265     -9  91972  44721  639.098
1266      E01266     -9  91970  44741  635.844
1267      E01267     -9  91972  44953  639.673
1268      E01268     -9  91968  44815  635.147
1269      E01269     -9  91972  44890  639.417
1270      E01270     -9  91972  44619  635.714
1271      E01271     -9  91974  44730  636.197
1272      E01272     -9  91970  44891  640.736
1273      E01273     -9  91954  44634  636.034
1274      E01274     -9  91972  44590  633.818
1275      E01275     -9  91972  44661   635.32
1276      E01276     -9  91968  44506   631.46
1277      E01277     -9  91974  44565  636.878
1278      E01278     -9  91964  44571  633.643
1279      E01279     -9  91974  44878  638.507
1280      E01280     -9  91968  44709  637.011
1281      E01281     -9  91962  44821  638.002
1282      E01282     -9  91960  44915  641.891
1283      E01283     -9  91968  44807  637.597
1284      E01284     -9  91960  44570  634.905
1285      E01285     -9  91972  44881  636.211
1286      E01286     -9  91970  44716  638.028
1287      E01287     -9  91968  44649   636.43
1288      E01288     -9  91970  44828  634.889
1289      E01289     -9  91972  44738  632.873
1290      E01290     -9  91970  44546  632.098
1291      E01291     -9  91974  44971  638.735
1292      E01292     -9  91974  44455  632.085
1293      E01293     -9  91976  44681  636.691
1294      E01294     -9  91974  44496  631.236
1295      E01295     -9  91970  45063  644.226
1296      E01296     -9  91974  44787  638.552
1297      E01297     -9  91960  44756  636.772
1298      E01298     -9  91968  44843  640.492
1299      E01299     -9  91974  44620  635.649
1300      E01300     -9  91970  44655  636.144
1301      E01301     -9  91962  44597  634.707
1302      E01302     -9  91952  44999  638.518
1303      E01303     -9  91956  44940  640.387
1304      E01304     -9  91970  44660  637.182
1305      E01305     -9  91960  44826   637.05
1306      E01306     -9  91962  44697  635.622
1307      E01307     -9  91972  44619  631.863
1308      E01308     -9  91974  44966  641.341
1309      E01309     -9  91958  44711  637.297
1310      E01310     -9  91970  44704  636.746
1311      E01311     -9  91976  44713  639.126
1312      E01312     -9  91976  44622  634.622
1313      E01313     -9  91968  44497  632.463
1314      E01314     -9  91958  44484  632.728
1315      E01315     -9  91964  44678  633.887
1316      E01316     -9  91970  44592  634.679
1317      E01317     -9  91976  44879  639.671
1318      E01318     -9  91976  44603  634.298
1319      E01319     -9  91968  44410  631.277
1320      E01320     -9  91970  44576  634.623
1321      E01321     -9  91962  44628  636.589
1322      E01322     -9  91974  44772  635.168
1323      E01323     -9  91958  44593  633.548
1324      E01324     -9  91968  44654  638.176
1325      E01325     -9  91966  44701  637.021
1326      E01326     -9  91976  44641  633.425
1327      E01327     -9  91974  44806  638.277
1328      E01328     -9  91976  44454  631.945
1329      E01329     -9  91970  44712  635.462
1330      E01330     -9  91976  44966  641.939
1331      E01331     -9  91954  44726  637.028
1332      E01332     -9  91972  44498  633.765
1333      E01333     -9  91972  44906  638.484
1334      E01334     -9  91970  44652  634.783
1335      E01335     -9  91968  44660  635.623
1336      E01336     -9  91974  44714  637.521
1337      E01337     -9  91972  44695  636.125
1338      E01338     -9  91976  44762  637.453
1339      E01339     -9  91968  44484  629.875
1340      E01340     -9  91966  44632  635.503
1341      E01341     -9  91964  44766  638.428
1342      E01342     -9  91964  44674  636.514
1343      E01343     -9  91974  44674  635.397
1344      E01344     -9  91970  44577  633.554
1345      E01345     -9  91972  44382  630.676
1346      E01346     -9  91974  44874  637.769
1347      E01347     -9  91962  44930  637.928
1348      E01348     -9  91968  44618  635.554
1349      E01349     -9  91974  44821  636.751
1350      E01350     -9  91974  44582  632.455
1351      E01351     -9  91976  44843  639.853
1352      E01352     -9  91974  44671  634.631
1353      E01353     -9  91932  44458  633.031
1354      E01354     -9  91966  44661  637.902
1355      E01355     -9  91966  44677  635.376
1356      E01356     -9  91960  44653   635.86
1357      E01357     -9  91970  44781  638.735
1358      E01358     -9  91958  44590  636.975
1359      E01359     -9  91948  44506   636.49
1360      E01360     -9  91964  44635  632.967
1361      E01361     -9  91962  44822  640.064
1362      E01362     -9  91952  44719  636.221
1363      E01363     -9  91960  44713  636.057
1364      E01364     -9  91968  44769  636.529
1365      E01365     -9  91964  44727  636.327
1366      E01366     -9  91976  44523  631.691
1367      E01367     -9  91972  44584  634.204
1368      E01368     -9  91962  44677  635.233
1369      E01369     -9  91956  44615  632.985
1370      E01370     -9  91966  44925  640.245
1371      E01371     -9  91976  44416  631.799
1372      E01372     -9  91974  44970  640.718
1373      E01373     -9  91966  44720  637.045
1374      E01374     -9  91972  44694  633.905
1375      E01375     -9  91976  44674  633.646
1376      E01376     -9  91970  44884  637.685
1377      E01377     -9  91976  44853  638.369
1378      E01378     -9  91972  44748  638.915
1379      E01379     -9  91962  44145  628.313
1380      E01380     -9  91958  44585  635.066
1381      E01381     -9  91970  44894  637.825
1382      E01382     -9  91974  44821  640.477
1383      E01383     -9  91970  44778  638.902
1384      E01384     -9  91958  44659  634.024
1385      E01385     -9  91972  44592  637.648
1386      E01386     -9  91976  44785  639.278
1387      E01387     -9  91974  44800  636.456
1388      E01388     -9  91966  44915   642.42
1389      E01389     -9  91976  44820  637.351
1390      E01390     -9  91970  44562  632.884
1391      E01391     -9  91968  44686  633.397
1392      E01392     -9  91972  45098  640.336
1393      E01393     -9  91968  44438  631.737
1394      E01394     -9  91974  44800  637.308
1395      E01395     -9  91968  44860  638.562
1396      E01396     -9  91972  44514   631.84
1397      E01397     -9  91968  44927  640.755
1398      E01398     -9  91964  44732  637.797
1399      E01399     -9  91974  44814  641.342
1400      E01400     -9  91956  44614  633.218
1401      E01401     -9  91960  44688  636.048
1402      E01402     -9  91954  44697  636.898
1403      E01403     -9  91968  44721  635.438
1404      E01404     -9  91968  45129  642.606
1405      E01405     -9  91970  44609  635.528
1406      E01406     -9  91966  44589  631.711
1407      E01407     -9  91962  44561   632.54
1408      E01408     -9  91968  44831  635.307
1409      E01409     -9  91960  44502  635.412
1410      E01410     -9  91976  45051  642.309
1411      E01411     -9  91950  44625  637.608
1412      E01412     -9  91972  44651  634.449
1413      E01413     -9  91972  44620   633.55
1414      E01414     -9  91972  44666  633.256
1415      E01415     -9  91974  44566  634.156
1416      E01416     -9  91976  44824  640.561
1417      E01417     -9  91974  44910  639.679
1418      E01418     -9  91970  44696  635.998
1419      E01419     -9  91976  44572  633.938
1420      E01420     -9  91972  44560  633.416
1421      E01421     -9  91972  44498  634.199
1422      E01422     -9  91962  44337  628.144
1423      E01423     -9  91974  44723  636.838
1424      E01424     -9  91974  44733  636.873
1425      E01425     -9  91970  44765   636.66
1426      E01426     -9  91968  44980  640.311
1427      E01427     -9  91972  44536  632.236
1428      E01428     -9  91972  44545   633.52
1429      E01429     -9  91956  44818  638.505
1430      E01430     -9  91974  44571  633.935
1431      E01431     -9  91972  44686  633.787
1432      E01432     -9  91962  44942  638.564
1433      E01433     -9  91976  44751  635.329
1434      E01434     -9  91968  44551  632.672
1435      E01435     -9  91960  44703  635.918
1436      E01436     -9  91972  44765  632.458
1437      E01437     -9  91970  44745    635.7
1438      E01438     -9  91970  44241  630.506
1439      E01439     -9  91976  44756  635.242
1440      E01440     -9  91974  44430  632.492
1441      E01441     -9  91956  44792  638.868
1442      E01442     -9  91976  44507  632.386
1443      E01443     -9  91970  44590  633.235
1444      E01444     -9  91972  44787  638.097
1445      E01445     -9  91962  44833  635.115
1446      E01446     -9  91972  44674  636.025
1447      E01447     -9  91974  44523  634.657
1448      E01448     -9  91968  44691  633.819
1449      E01449     -9  91968  44922  638.282
1450      E01450     -9  91964  44571  634.212
1451      E01451     -9  91956  44600  636.554
1452      E01452     -9  91974  44828  637.412
1453      E01453     -9  91974  44586  634.246
1454      E01454     -9  91968  44736  635.669
1455      E01455     -9  91950  44516  632.923
1456      E01456     -9  91966  44813  638.727
1457      E01457     -9  91970  44589  634.292
1458      E01458     -9  91942  44752  638.372
1459      E01459     -9  91972  44719  637.019
1460      E01460     -9  91970  44578  631.975
1461      E01461     -9  91974  44794  637.102
1462      E01462     -9  91974  44484  628.419
1463      E01463     -9  91972  44881  637.004
1464      E01464     -9  91972  44330  630.094
1465      E01465     -9  91970  44763  635.098
1466      E01466     -9  91954  44719  635.919
1467      E01467     -9  91972  44684  634.042
1468      E01468     -9  91970  44853  636.591
1469      E01469     -9  91974  44677  636.144
1470      E01470     -9  91972  44618  632.831
1471      E01471     -9  91950  44522  635.194
1472      E01472     -9  91948  44637  634.501
1473      E01473     -9  91954  44645  631.357
1474      E01474     -9  91962  44942  641.949
1475      E01475     -9  91972  44521  635.627
1476      E01476     -9  91966  44629  634.059
1477      E01477     -9  91956  44360  627.808
1478      E01478     -9  91970  44779  636.153
1479      E01479     -9  91972  44865  636.505
1480      E01480     -9  91974  44871  636.763
1481      E01481     -9  91972  44593  631.378
1482      E01482     -9  91952  44652  636.322
1483      E01483     -9  91966  44833  638.865
1484      E01484     -9  91950  44419  632.121
1485      E01485     -9  91956  44364  632.475
1486      E01486     -9  91962  44807  637.683
1487      E01487     -9  91974  44522  633.585
1488      E01488     -9  91964  44665  635.096
1489      E01489     -9  91964  44654  637.726
1490      E01490     -9  91964  44808  636.393
1491      E01491     -9  91972  44758  637.641
1492      E01492     -9  91974  44984  640.339
1493      E01493     -9  91970  44982  638.701
1494      E01494     -9  91970  44548  632.359
1495      E01495     -9  91972  44864  640.547
1496      E01496     -9  91952  44455  633.362
1497      E01497     -9  91974  44731  637.227
1498      E01498     -9  91944  44751  635.818
1499      E01499     -9  91968  44610  633.056
1500      E01500     -9  91966  44872  639.644
1501      E01501     -9  91976  44464  633.232
1502      E01502     -9  91972  44848  640.985
1503      E01503     -9  91962  45096  640.633
1504      E01504     -9  91972  44859  639.565
1505      E01505     -9  91974  44751  635.747
1506      E01506     -9  91962  44824  642.487
1507      E01507     -9  91972  44629  635.191
1508      E01508     -9  91968  44796  637.305
1509      E01509     -9  91972  44754  636.677
1510      E01510     -9  91968  44614  634.555
1511      E01511     -9  91960  44650  636.261
1512      E01512     -9  91972  44773  635.119
1513      E01513     -9  91972  44464  630.722
1514      E01514     -9  91968  44639  635.437
1515      E01515     -9  91952  44701  636.443
1516      E01516     -9  91966  44722  636.675
1517      E01517     -9  91976  44487  634.154
1518      E01518     -9  91972  44822   638.66
1519      E01519     -9  91964  44671   635.62
1520      E01520     -9  91966  44630  633.486
1521      E01521     -9  91946  44690   635.41
1522      E01522     -9  91972  44360  631.688
1523      E01523     -9  91964  44957  640.345
1524      E01524     -9  91960  45013  641.332
1525      E01525     -9  91968  44560  634.906
1526      E01526     -9  91972  44637  634.606
1527      E01527     -9  91974  44864  637.796
1528      E01528     -9  91972  44725  634.921
1529      E01529     -9  91968  44847   637.37
1530      E01530     -9  91974  44632  635.368
1531      E01531     -9  91974  44502  634.991
1532      E01532     -9  91958  44838  638.175
1533      E01533     -9  91966  44741  634.916
1534      E01534     -9  91972  44670  634.213
1535      E01535     -9  91972  44511  632.867
1536      E01536     -9  91940  45034  640.696
1537      E01537     -9  91968  44769  637.055
1538      E01538     -9  91960  44340  632.039
1539      E01539     -9  91970  44813  636.344
1540      E01540     -9  91972  44760  637.772
1541      E01541     -9  91968  45081  641.061
1542      E01542     -9  91968  44717  636.402
1543      E01543     -9  91974  45094   646.14
1544      E01544     -9  91966  44787  638.067
1545      E01545     -9  91974  44725  636.474
1546      E01546     -9  91976  44884  640.954
1547      E01547     -9  91972  44590  634.486
1548      E01548     -9  91958  44910  640.291
1549      E01549     -9  91974  45023  639.899
1550      E01550     -9  91964  44697  637.389
1551      E01551     -9  91974  44469  631.559
1552      E01552     -9  91974  44724  635.247
1553      E01553     -9  91964  44665  636.887
1554      E01554     -9  91970  44530  631.777
1555      E01555     -9  91964  44632  636.254
1556      E01556     -9  91962  44673  637.706
1557      E01557     -9  91972  44752  639.144
1558      E01558     -9  91968  44901  639.681
1559      E01559     -9  91974  44928  637.919
1560      E01560     -9  91976  44395  629.582
1561      E01561     -9  91976  44722  637.586
1562      E01562     -9  91974  44689  635.304
1563      E01563     -9  91972  44555  633.063
1564      E01564     -9  91974  44996  640.825
1565      E01565     -9  91972  44895  637.106
1566      E01566     -9  91968  44725  635.886
1567      E01567     -9  91962  44827   637.98
1568      E01568     -9  91976  44688   636.28
1569      E01569     -9  91968  44831  638.781
1570      E01570     -9  91970  44709   637.81
1571      E01571     -9  91958  44746  636.685
1572      E01572     -9  91974  44646  633.427
1573      E01573     -9  91974  44646  635.936
1574      E01574     -9  91974  45175  643.674
1575      E01575     -9  91972  44573  637.042
1576      E01576     -9  91974  44606  633.386
1577      E01577     -9  91970  44802  637.316
1578      E01578     -9  91944  44622  636.827
1579      E01579     -9  91974  44716  634.915
1580      E01580     -9  91970  44480  632.161
1581      E01581     -9  91972  44898  637.098
1582      E01582     -9  91970  44786  636.421
1583      E01583     -9  91954  44744   636.48
1584      E01584     -9  91974  44552  634.455
1585      E01585     -9  91964  44766  634.659
1586      E01586     -9  91972  44660  634.195
1587      E01587     -9  91974  44942  639.996
1588      E01588     -9  91972  45026   642.22
1589      E01589     -9  91964  44545  635.389
1590      E01590     -9  91974  44805  636.505
1591      E01591     -9  91970  44824   639.53
1592      E01592     -9  91974  44788   637.34
1593      E01593     -9  91926  44525  637.126
1594      E01594     -9  91976  44907  639.662
1595      E01595     -9  91950  44800  637.595
1596      E01596     -9  91960  44596  634.311
1597      E01597     -9  91974  44527  630.096
1598      E01598     -9  91968  44742  636.014
1599      E01599     -9  91974  44831  634.529
1600      E01600     -9  91970  44529  633.957
1601      E01601     -9  91966  44999  642.751
1602      E01602     -9  91974  44852   640.34
1603      E01603     -9  91974  44674  636.053
1604      E01604     -9  91964  44702  639.957
1605      E01605     -9  91974  44579  637.857
1606      E01606     -9  91966  44799  636.122
1607      E01607     -9  91966  44853  639.303
1608      E01608     -9  91972  44687  636.476
1609      E01609     -9  91974  44736  634.344
1610      E01610     -9  91968  44930   643.03
1611      E01611     -9  91972  44766  639.751
1612      E01612     -9  91974  44884   637.36
1613      E01613     -9  91974  44611  635.641
1614      E01614     -9  91954  44769  638.675
1615      E01615     -9  91946  44552  631.337
1616      E01616     -9  91976  44601  631.797
1617      E01617     -9  91972  44623  633.665
1618      E01618     -9  91964  44852  638.126
1619      E01619     -9  91948  44754  637.039
1620      E01620     -9  91964  44667  634.159
1621      E01621     -9  91972  44548    635.7
1622      E01622     -9  91972  44729  638.409
1623      E01623     -9  91960  44525   631.92
1624      E01624     -9  91966  44704  635.383
1625      E01625     -9  91964  44789  637.776
1626      E01626     -9  91972  44643  635.057
1627      E01627     -9  91956  44638  635.267
1628      E01628     -9  91966  44583  634.225
1629      E01629     -9  91970  44696  634.084
1630      E01630     -9  91976  44716  635.069
1631      E01631     -9  91974  44804  638.144
1632      E01632     -9  91972  44575  634.866
1633      E01633     -9  91966  44586   631.55
1634      E01634     -9  91976  44766  635.524
1635      E01635     -9  91974  44692   634.21
1636      E01636     -9  91974  44676  632.628
1637      E01637     -9  91972  44594   633.01
1638      E01638     -9  91964  44564  637.136
1639      E01639     -9  91966  44775  637.269
1640      E01640     -9  91970  44570  634.759
1641      E01641     -9  91974  44744  635.365
1642      E01642     -9  91976  44588  636.153
1643      E01643     -9  91968  44996  640.213
1644      E01644     -9  91966  44902  636.539
1645      E01645     -9  91972  44516  631.702
1646      E01646     -9  91974  44885  638.066
1647      E01647     -9  91970  44439  630.682
1648      E01648     -9  91976  44728  635.158
1649      E01649     -9  91966  44631  634.534
1650      E01650     -9  91958  44721    635.2
1651      E01651     -9  91968  44878  639.545
1652      E01652     -9  91972  44531  634.875
1653      E01653     -9  91972  44909  639.289
1654      E01654     -9  91974  44922  640.502
1655      E01655     -9  91968  44674  633.915
1656      E01656     -9  91966  44688  636.232
1657      E01657     -9  91966  44815  639.748
1658      E01658     -9  91972  44656  635.001
1659      E01659     -9  91970  44890  635.822
1660      E01660     -9  91972  44679  637.199
1661      E01661     -9  91974  44879  641.666
1662      E01662     -9  91974  44563   634.87
1663      E01663     -9  91976  44744  639.802
1664      E01664     -9  91960  44831  637.511
1665      E01665     -9  91976  44868  637.955
1666      E01666     -9  91976  44718  637.389
1667      E01667     -9  91974  44759  635.501
1668      E01668     -9  91964  44553  633.838
1669      E01669     -9  91970  44489  633.679
1670      E01670     -9  91974  44601  635.147
1671      E01671     -9  91972  44996  643.887
1672      E01672     -9  91972  44513  633.352
1673      E01673     -9  91964  44875  639.607
1674      E01674     -9  91972  44680  636.108
1675      E01675     -9  91974  44970  641.867
1676      E01676     -9  91964  44815  639.904
1677      E01677     -9  91970  44757  639.727
1678  E000001678     -9  91974  44800  636.398
1679  E000001679     -9  91974  44677  633.273
1680  E000001680     -9  91972  44716  635.592
1681      E01681     -9  91968  44547  631.253
1682      E01682     -9  91956  44772  638.042
1683      E01683     -9  91966  44682   636.15
1684      E01684     -9  91966  44476  632.395
1685      E01685     -9  91974  44387  633.481
1686      E01686     -9  91974  44522  635.805
1687      E01687     -9  91972  44764  638.311
1688      E01688     -9  91974  44815   637.72
1689      E01689     -9  91966  44772  635.269
1690      E01690     -9  91960  44621  635.104
1691      E01691     -9  91964  44780  638.185
1692      E01692     -9  91972  44899  637.966
1693      E01693     -9  91972  44598  633.965
1694      E01694     -9  91972  44532   630.94
1695      E01695     -9  91974  44349  629.638
1696      E01696     -9  91960  44736  637.272
1697      E01697     -9  91974  44773  633.555
1698      E01698     -9  91960  44800  638.203
1699      E01699     -9  91972  44808  636.008
1700      E01700     -9  91972  44938  638.371
1701      E01701     -9  91966  44653  637.457
1702      E01702     -9  91974  44595  635.351
1703      E01703     -9  91962  44634  633.839
1704      E01704     -9  91966  44770  637.321
1705      E01705     -9  91970  44692   634.08
1706      E01706     -9  91974  44618  635.335
1707      E01707     -9  91976  44424  633.427
1708      E01708     -9  91974  44583  634.295
1709      E01709     -9  91970  44838  638.432
1710      E01710     -9  91972  44815  634.508
1711      E01711     -9  91964  44562   632.82
1712      E01712     -9  91976  44760  633.173
1713      E01713     -9  91960  44773  638.645
1714      E01714     -9  91972  44842  638.804
1715      E01715     -9  91966  44636   632.22
1716      E01716     -9  91972  44696  634.739
1717      E01717     -9  91968  44882  640.392
1718      E01718     -9  91972  44882  641.256
1719      E01719     -9  91960  44754  636.005
1720      E01720     -9  91972  44639  632.113
1721      E01721     -9  91974  44653  636.927
1722      E01722     -9  91970  44688  635.683
1723      E01723     -9  91974  44689  635.564
1724      E01724     -9  91974  44746  635.173
1725      E01725     -9  91952  44752  637.408
1726      E01726     -9  91954  44677  635.542
1727      E01727     -9  91972  44490  634.881
1728      E01728     -9  91942  44884  637.467
1729      E01729     -9  91962  44909  642.174
1730      E01730     -9  91972  44823  635.147
1731      E01731     -9  91968  44585  633.555
1732      E01732     -9  91958  44497  633.907
1733      E01733     -9  91958  44768  635.874
1734      E01734     -9  91968  44976  639.896
1735      E01735     -9  91970  44671  632.103
1736      E01736     -9  91968  44654  634.978
1737      E01737     -9  91968  44872  638.931
1738      E01738     -9  91976  44741  634.847
1739      E01739     -9  91972  44773  638.677
1740      E01740     -9  91972  44734  636.679
1741      E01741     -9  91970  44762   635.66
1742      E01742     -9  91972  44765  638.961
1743      E01743     -9  91976  44465  631.509
1744      E01744     -9  91958  44810  636.947
1745      E01745     -9  91974  44648  636.024
1746      E01746     -9  91970  45050  642.371
1747      E01747     -9  91960  44523  633.493
1748      E01748     -9  91960  44456  630.388
1749      E01749     -9  91974  44762  639.757
1750      E01750     -9  91962  44892  640.014
1751      E01751     -9  91976  44687  635.347
1752      E01752     -9  91974  44582  634.391
1753      E01753     -9  91956  44838  637.521
1754      E01754     -9  91976  44726  637.173
1755      E01755     -9  91976  44511  633.465
1756      E01756     -9  91970  44685  633.441
1757      E01757     -9  91974  44726  634.967
1758      E01758     -9  91966  44851  639.707
1759      E01759     -9  91954  44579  632.661
1760      E01760     -9  91966  44562   631.99
1761      E01761     -9  91962  44725  637.091
1762      E01762     -9  91964  44831  637.738
1763      E01763     -9  91964  44571  635.591
1764      E01764     -9  91972  44845  638.666
1765      E01765     -9  91966  44641  635.125
1766      E01766     -9  91972  44973  641.342
1767      E01767     -9  91972  44790  639.362
1768      E01768     -9  91972  44735  636.958
1769      E01769     -9  91968  44860  641.109
1770      E01770     -9  91976  44620  632.912
1771      E01771     -9  91974  44612  636.723
1772      E01772     -9  91974  44671  636.704
1773      E01773     -9  91972  44734  637.124
1774      E01774     -9  91976  44809  636.942
1775      E01775     -9  91972  44812   635.69
1776      E01776     -9  91962  44513  632.391
1777      E01777     -9  91976  45000  638.413
1778      E01778     -9  91964  44748  638.035
1779      E01779     -9  91968  44637  635.811
1780      E01780     -9  91970  44631  632.262
1781      E01781     -9  91972  44553  632.195
1782      E01782     -9  91974  44697  633.799
1783      E01783     -9  91964  44561  635.371
1784      E01784     -9  91974  44674  633.992
1785      E01785     -9  91972  44922  639.073
1786      E01786     -9  91964  44700  636.323
1787      E01787     -9  91970  44555   633.44
1788      E01788     -9  91974  44878  638.049
1789      E01789     -9  91970  44661  636.357
1790      E01790     -9  91970  44988  639.658
1791      E01791     -9  91964  44753  635.713
1792      E01792     -9  91970  45046  643.281
1793      E01793     -9  91974  44808  639.332
1794      E01794     -9  91962  44854   639.95
1795      E01795     -9  91972  44517  634.522
1796      E01796     -9  91960  44458  630.866
1797      E01797     -9  91972  44892  638.719
1798      E01798     -9  91972  44731  635.973
1799      E01799     -9  91974  44653  634.346
1800      E01800     -9  91962  44906  639.939
1801      E01801     -9  91976  44615  634.858
1802      E01802     -9  91954  44792  638.017
1803      E01803     -9  91964  44989  638.892
1804      E01804     -9  91972  44685  636.225
1805      E01805     -9  91948  44672  637.041
1806      E01806     -9  91968  44565  637.514
1807      E01807     -9  91972  44620  635.498
1808      E01808     -9  91972  45069  643.357
1809      E01809     -9  91954  44776   637.32
1810      E01810     -9  91976  44687  636.648
1811      E01811     -9  91970  44715  636.883
1812      E01812     -9  91964  45040  640.389
1813      E01813     -9  91970  44686  635.962
1814      E01814     -9  91970  44782  638.624
1815      E01815     -9  91972  44765  638.912
1816      E01816     -9  91972  44681  634.865
1817      E01817     -9  91940  44578  633.506
1818      E01818     -9  91964  44909  637.927
1819      E01819     -9  91976  44906  638.926
1820      E01820     -9  91974  44547  634.225
1821      E01821     -9  91976  44926   639.48
1822      E01822     -9  91958  44767  636.864
1823      E01823     -9  91970  44782   638.35
1824      E01824     -9  91974  44622  638.077
1825      E01825     -9  91976  44777  633.275
1826      E01826     -9  91972  44735  636.968
1827      E01827     -9  91958  44544  634.973
1828      E01828     -9  91966  44800  639.148
1829      E01829     -9  91966  44491  633.649
1830      E01830     -9  91960  44832  637.785
1831      E01831     -9  91970  44768  637.165
1832      E01832     -9  91972  44655  635.682
1833      E01833     -9  91968  44754   639.63
1834      E01834     -9  91966  44832  634.821
1835      E01835     -9  91974  44836  637.179
1836      E01836     -9  91966  44621   636.12
1837      E01837     -9  91964  44999  642.568
1838      E01838     -9  91966  44657  635.908
1839      E01839     -9  91960  44667   637.11
1840      E01840     -9  91976  44723  639.545
1841      E01841     -9  91972  44645  633.452
1842      E01842     -9  91962  44559  632.592
1843      E01843     -9  91974  44526  632.281
1844      E01844     -9  91968  44606  633.777
1845      E01845     -9  91968  44653  635.207
1846      E01846     -9  91976  44665  636.351
1847      E01847     -9  91970  44840   637.73
1848      E01848     -9  91948  44854  637.581
1849      E01849     -9  91964  44508  631.485
1850      E01850     -9  91968  44768   634.03
1851      E01851     -9  91962  44855  638.588
1852      E01852     -9  91952  45038  640.728
1853      E01853     -9  91972  44678  636.704
1854      E01854     -9  91974  44974  639.033
1855      E01855     -9  91970  44526  632.998
1856      E01856     -9  91972  44783  636.012
1857      E01857     -9  91968  44776  639.452
1858      E01858     -9  91962  44545  633.324
1859      E01859     -9  91960  45020  638.968
1860      E01860     -9  91972  44835  640.708
1861      E01861     -9  91968  44697   636.28
1862      E01862     -9  91974  44896  637.001
1863      E01863     -9  91974  44671  633.777
1864      E01864     -9  91976  44851  640.022
1865      E01865     -9  91958  44858  639.212
1866      E01866     -9  91976  44803   635.12
1867      E01867     -9  91948  44690  636.943
1868      E01868     -9  91972  44635  635.643
1869      E01869     -9  91968  44693  635.702
1870      E01870     -9  91964  44640  632.564
1871      E01871     -9  91972  44551  631.287
1872      E01872     -9  91964  44554  632.635
1873      E01873     -9  91970  44719   637.99
1874      E01874     -9  91972  44646   635.25
1875      E01875     -9  91964  44812  635.865
1876      E01876     -9  91974  44733  637.809
1877      E01877     -9  91966  44816  637.967
1878      E01878     -9  91976  44625   635.25
1879      E01879     -9  91970  44617  635.697
1880      E01880     -9  91974  44497  632.392
1881      E01881     -9  91968  44440  632.754
1882      E01882     -9  91974  44815  636.317
1883      E01883     -9  91970  44771  637.726
1884      E01884     -9  91974  44915  640.271
1885      E01885     -9  91970  44544  631.425
1886      E01886     -9  91972  44896  640.831
1887      E01887     -9  91970  44515  634.149
1888      E01888     -9  91976  44758  638.799
1889      E01889     -9  91968  44793   638.54
1890      E01890     -9  91962  44553  634.334
1891      E01891     -9  91968  44402  628.383
1892      E01892     -9  91974  44540  633.613
1893      E01893     -9  91958  44663  637.075
1894      E01894     -9  91960  44684  638.092
1895      E01895     -9  91974  44657  635.196
1896      E01896     -9  91970  44807   637.94
1897      E01897     -9  91962  44808  638.554
1898      E01898     -9  91966  44836  636.351
1899      E01899     -9  91972  44820  635.323
1900      E01900     -9  91974  44802   634.03
1901      E01901     -9  91976  44758  636.758
1902      E01902     -9  91968  44848  642.494
1903      E01903     -9  91976  45028  643.389
1904      E01904     -9  91968  44601  633.046
1905      E01905     -9  91972  44686  637.828
1906      E01906     -9  91970  44718  634.877
1907      E01907     -9  91974  44664  636.438
1908      E01908     -9  91974  44852  635.617
1909      E01909     -9  91956  44565  634.273
1910      E01910     -9  91970  44656  636.098
1911      E01911     -9  91974  44768  637.473
1912      E01912     -9  91974  44897  638.344
1913      E01913     -9  91974  44584  634.972
1914      E01914     -9  91970  44594  635.872
1915      E01915     -9  91972  44838    639.7
1916      E01916     -9  91974  44494  633.521
1917      E01917     -9  91974  44649  632.993
1918      E01918     -9  91974  44863  639.387
1919      E01919     -9  91970  44740   634.92
1920      E01920     -9  91974  44867   636.27
1921      E01921     -9  91970  44585  634.512
1922      E01922     -9  91974  44622  635.589
1923      E01923     -9  91968  44723  637.936
1924      E01924     -9  91976  44770  637.338
1925      E01925     -9  91966  44969  637.759
1926      E01926     -9  91962  44717   633.82
1927      E01927     -9  91970  44604  630.598
1928      E01928     -9  91974  44956  642.414
1929      E01929     -9  91972  44861  641.232
1930      E01930     -9  91966  44589  634.354
1931      E01931     -9  91968  44624   634.52
1932      E01932     -9  91974  44750  636.329
1933      E01933     -9  91970  44485  632.188
1934      E01934     -9  91958  44789  637.311
1935      E01935     -9  91970  44782  636.735
1936      E01936     -9  91974  44588   632.34
1937      E01937     -9  91976  44789  638.237
1938      E01938     -9  91970  44695  636.243
1939      E01939     -9  91974  44878  641.601
1940      E01940     -9  91968  44305   631.37
1941      E01941     -9  91974  44548  632.859
1942      E01942     -9  91972  44557  634.186
1943      E01943     -9  91974  44974  637.213
1944      E01944     -9  91964  44790  638.331
1945      E01945     -9  91970  44894  637.679
1946      E01946     -9  91974  44962  639.601
1947      E01947     -9  91972  45058  642.968
1948      E01948     -9  91974  44618  634.431
1949      E01949     -9  91972  44751  637.124
1950      E01950     -9  91972  44779  638.252
1951      E01951     -9  91960  44633  633.807
1952      E01952     -9  91974  44700  634.727
1953      E01953     -9  91968  44843  641.641
1954      E01954     -9  91958  45079  641.532
1955      E01955     -9  91972  44705  637.234
1956      E01956     -9  91970  44767  636.611
1957      E01957     -9  91976  44736  636.325
1958      E01958     -9  91976  44795  635.495
1959      E01959     -9  91972  44785  636.161
1960      E01960     -9  91972  44687  635.222
1961      E01961     -9  91936  44602  635.884
1962      E01962     -9  91962  44557  636.018
1963      E01963     -9  91976  44625  632.676
1964      E01964     -9  91970  44670  636.762
1965      E01965     -9  91974  44558  635.342
1966      E01966     -9  91970  44535  635.655
1967      E01967     -9  91970  44788  638.143
1968      E01968     -9  91970  44613  636.386
1969      E01969     -9  91976  44897  639.781
1970      E01970     -9  91970  44987    641.5
1971      E01971     -9  91964  44663  634.305
1972      E01972     -9  91968  44737  639.303
1973      E01973     -9  91950  44776   639.08
1974      E01974     -9  91974  44692  636.489
1975      E01975     -9  91970  44658  635.915
1976      E01976     -9  91972  44559  636.607
1977      E01977     -9  91974  44584  634.395
1978      E01978     -9  91968  44588  634.474
1979      E01979     -9  91948  44915  641.136
1980      E01980     -9  91962  44856  638.221
1981      E01981     -9  91964  44790  636.442
1982      E01982     -9  91974  44959  640.402
1983      E01983     -9  91960  44684  634.786
1984      E01984     -9  91968  44591  634.779
1985      E01985     -9  91974  44931  640.091
1986      E01986     -9  91976  44810  637.982
1987      E01987     -9  91974  44887  641.444
1988      E01988     -9  91974  44784  639.941
1989      E01989     -9  91972  44744  634.834
1990      E01990     -9  91966  44610  633.818
1991      E01991     -9  91974  44941  640.508
1992      E01992     -9  91974  44823  637.303
1993      E01993     -9  91968  44840  638.145
1994      E01994     -9  91974  44740  637.476
1995      E01995     -9  91968  44738  637.664
1996      E01996     -9  91962  44716  636.818
1997      E01997     -9  91972  44633  635.779
1998      E01998     -9  91956  44534  633.609
1999      E01999     -9  91972  44723  634.848
2000      E02000     -9  91974  44627  636.897
2001      E02001     -9  91972  44619  637.134
2002      E02002     -9  91970  44587  634.943
2003      E02003     -9  91972  44732  633.567
2004      E02004     -9  91970  44880  637.411
2005      E02005     -9  91976  44663  633.002
2006      E02006     -9  91974  44860    638.6
2007      E02007     -9  91968  44744  634.475
2008      E02008     -9  91974  44585  635.012
2009      E02009     -9  91972  44361  633.046
2010      E02010     -9  91972  44650  636.393
2011      E02011     -9  91970  44752   636.06
2012      E02012     -9  91970  44812  634.613
2013      E02013     -9  91970  44774   640.46
2014      E02014     -9  91960  44979  640.672
2015      E02015     -9  91964  44438  630.326
2016      E02016     -9  91974  44977  641.305
2017      E02017     -9  91966  44575  633.516
2018      E02018     -9  91972  44730  635.508
2019      E02019     -9  91962  44471  634.664
2020      E02020     -9  91974  44908  637.782
2021      E02021     -9  91976  44883  639.863
2022      E02022     -9  91974  44631  636.681
2023      E02023     -9  91970  44561  634.336
2024      E02024     -9  91972  44522  632.284
2025      E02025     -9  91954  44380  629.984
2026      E02026     -9  91974  44697  634.491
2027      E02027     -9  91970  44941  640.049
2028      E02028     -9  91970  44656  634.468
2029      E02029     -9  91970  44812  636.743
2030      E02030     -9  91974  44620  637.727
2031      E02031     -9  91968  44661  634.949
2032      E02032     -9  91974  44724   635.79
2033      E02033     -9  91974  44170  629.298
2034      E02034     -9  91972  44661  634.121
2035      E02035     -9  91972  44673  633.368
2036      E02036     -9  91970  44602  634.581
2037      E02037     -9  91974  44659  635.802
2038      E02038     -9  91974  44516  634.405
2039      E02039     -9  91976  44862  639.241
2040      E02040     -9  91972  44645  637.291
2041      E02041     -9  91974  44981  642.172
2042      E02042     -9  91972  44607  634.331
2043      E02043     -9  91958  44609  633.738
2044      E02044     -9  91972  44483  632.862
2045      E02045     -9  91972  44643  634.362
2046      E02046     -9  91970  44665  634.277
2047      E02047     -9  91966  44481  630.618
2048      E02048     -9  91970  44559  632.002
2049      E02049     -9  91974  44826  639.878
2050      E02050     -9  91974  44579  632.277
2051      E02051     -9  91964  44694  632.859
2052      E02052     -9  91968  44791  640.159
2053      E02053     -9  91972  45030  642.788
2054      E02054     -9  91958  44133  624.726
2055      E02055     -9  91950  44730  637.134
2056      E02056     -9  91974  44564  634.839
2057      E02057     -9  91972  44709  636.516
2058      E02058     -9  91968  45037  640.527
2059      E02059     -9  91968  44406  633.276
2060      E02060     -9  91966  44629  634.275
2061      E02061     -9  91974  44997  640.041
2062      E02062     -9  91972  44551  632.318
2063      E02063     -9  91968  44603  636.286
2064      E02064     -9  91968  44911  639.023
2065      E02065     -9  91960  44830  641.838
2066      E02066     -9  91958  44817  637.418
2067      E02067     -9  91974  44438  632.496
2068      E02068     -9  91956  44524   631.63
2069      E02069     -9  91974  44639  633.557
2070      E02070     -9  91976  44721  635.498
2071      E02071     -9  91964  44669  636.357
2072      E02072     -9  91950  44781  636.179
2073      E02073     -9  91966  44581  634.754
2074      E02074     -9  91954  44734  634.512
2075      E02075     -9  91970  44578  634.642
2076      E02076     -9  91948  44558  633.494
2077      E02077     -9  91972  44754  635.063
2078      E02078     -9  91970  44908  640.106
2079      E02079     -9  91974  44600    633.8
2080      E02080     -9  91960  44659  632.952
2081      E02081     -9  91972  44562  633.878
2082      E02082     -9  91974  44567  633.476
2083      E02083     -9  91974  44713  633.366
2084      E02084     -9  91974  44511  632.633
2085      E02085     -9  91958  44754  636.466
2086      E02086     -9  91970  44839  637.854
2087      E02087     -9  91974  44694  636.282
2088      E02088     -9  91972  45009  642.672
2089      E02089     -9  91970  44953  640.985
2090      E02090     -9  91976  44808  634.415
2091      E02091     -9  91972  44910  641.266
2092      E02092     -9  91960  44680  637.003
2093      E02093     -9  91976  44746  635.156
2094      E02094     -9  91960  44570   632.44
2095      E02095     -9  91974  44592  636.442
2096      E02096     -9  91968  44941  639.733
2097      E02097     -9  91966  44809  639.893
2098      E02098     -9  91964  44680  634.677
2099      E02099     -9  91968  44510   634.03
2100      E02100     -9  91964  44732  637.967
2101      E02101     -9  91966  44818   637.21
2102      E02102     -9  91966  44794  638.342
2103      E02103     -9  91972  44629    635.8
2104      E02104     -9  91972  44744  637.961
2105      E02105     -9  91972  44752  635.894
2106      E02106     -9  91972  44815  637.637
2107      E02107     -9  91964  44748  638.448
2108      E02108     -9  91976  44884  638.508
2109      E02109     -9  91928  44588  632.051
2110      E02110     -9  91974  44707  638.246
2111      E02111     -9  91974  44505  632.752
2112      E02112     -9  91964  44889  639.802
2113      E02113     -9  91970  44471  635.694
2114      E02114     -9  91954  44979  641.595
2115      E02115     -9  91958  44723  635.463
2116      E02116     -9  91968  44901  639.117
2117      E02117     -9  91974  45003  640.579
2118      E02118     -9  91974  44708  637.087
2119      E02119     -9  91974  44624  635.577
2120      E02120     -9  91970  44871   637.85
2121      E02121     -9  91958  44940    640.3
2122      E02122     -9  91972  45016  640.901
2123      E02123     -9  91964  44745   636.57
2124      E02124     -9  91970  44665  636.116
2125      E02125     -9  91968  44517  630.657
2126      E02126     -9  91950  44930  637.773
2127      E02127     -9  91972  44682  637.218
2128      E02128     -9  91976  44537  634.762
2129      E02129     -9  91966  44829  639.006
2130      E02130     -9  91970  44566  635.501
2131      E02131     -9  91974  44831  639.931
2132      E02132     -9  91960  44957  641.594
2133      E02133     -9  91974  44547  631.439
2134      E02134     -9  91972  44619   635.15
2135      E02135     -9  91976  44929  640.047
2136      E02136     -9  91972  44495  633.934
2137      E02137     -9  91946  44805  636.686
2138      E02138     -9  91964  44709  634.564
2139      E02139     -9  91972  44731  635.175
2140      E02140     -9  91968  44871  636.468
2141      E02141     -9  91972  44809  636.574
2142      E02142     -9  91972  44663  636.194
2143      E02143     -9  91974  44666  635.405
2144      E02144     -9  91972  44952  639.164
2145      E02145     -9  91974  44804  638.351
2146      E02146     -9  91960  44590  634.948
2147      E02147     -9  91974  44585  632.504
2148      E02148     -9  91972  44874   639.02
2149      E02149     -9  91972  44682  634.461
2150      E02150     -9  91974  44492  631.173
2151      E02151     -9  91966  44547   630.95
2152      E02152     -9  91964  44811  635.836
2153      E02153     -9  91974  44845  638.173
2154      E02154     -9  91960  44760   634.42
2155      E02155     -9  91976  44433  631.404
2156      E02156     -9  91972  44510  633.719
2157      E02157     -9  91972  44907  641.351
2158      E02158     -9  91974  44793  637.017
2159      E02159     -9  91968  44558  634.861
2160      E02160     -9  91976  44858  637.305
2161      E02161     -9  91958  44895  638.815
2162      E02162     -9  91954  44861  639.588
2163      E02163     -9  91952  44877  640.746
2164      E02164     -9  91974  44818  637.456
2165      E02165     -9  91970  44768  636.963
2166      E02166     -9  91970  44576  636.233
2167      E02167     -9  91962  44533  631.679
2168      E02168     -9  91976  44743  635.983
2169      E02169     -9  91970  44965   637.01
2170      E02170     -9  91974  44832  638.176
2171      E02171     -9  91960  44598  634.195
2172      E02172     -9  91970  44623  634.884
2173      E02173     -9  91964  44770   637.42
2174      E02174     -9  91976  44894  640.195
2175      E02175     -9  91972  44513  631.109
2176      E02176     -9  91974  44609  634.128
2177      E02177     -9  91966  44674  637.078
2178      E02178     -9  91974  44624  633.756
2179      E02179     -9  91966  44855  637.329
2180      E02180     -9  91974  44603  633.832
2181      E02181     -9  91974  44476  634.728
2182      E02182     -9  91964  44672  636.695
2183      E02183     -9  91972  44701  636.714
2184      E02184     -9  91974  44837  639.275
2185      E02185     -9  91974  44706  637.033
2186      E02186     -9  91972  44516  632.132
2187      E02187     -9  91970  44815  637.091
2188      E02188     -9  91970  44705   634.43
2189      E02189     -9  91972  44908  639.696
2190      E02190     -9  91958  44646  633.038
2191      E02191     -9  91976  44797  636.365
2192      E02192     -9  91972  44692  635.366
2193      E02193     -9  91970  44521   634.42
2194      E02194     -9  91974  44589  634.083
2195      E02195     -9  91960  44742  635.681
2196      E02196     -9  91972  44672  636.048
2197      E02197     -9  91974  45047  641.166
2198      E02198     -9  91974  44865   638.18
2199      E02199     -9  91954  44422   630.38
2200      E02200     -9  91966  44927  638.107
2201      E02201     -9  91954  44693  636.654
2202      E02202     -9  91974  44527  630.443
2203      E02203     -9  91972  44435  629.887
2204      E02204     -9  91972  44691  636.114
2205      E02205     -9  91964  44755  633.605
2206      E02206     -9  91976  44638  633.737
2207      E02207     -9  91976  44655  633.356
2208      E02208     -9  91970  44949  641.935
2209      E02209     -9  91976  44476  632.594
2210      E02210     -9  91972  44687  635.863
2211      E02211     -9  91970  44883  640.275
2212      E02212     -9  91972  44683  639.496
2213      E02213     -9  91972  44817   638.77
2214      E02214     -9  91966  44457  632.135
2215      E02215     -9  91972  44771  636.651
2216      E02216     -9  91972  44747  636.093
2217      E02217     -9  91972  44769  636.344
2218      E02218     -9  91962  44582  632.877
2219      E02219     -9  91968  44650  636.259
2220      E02220     -9  91972  44859  640.032
2221      E02221     -9  91974  44695   635.18
2222      E02222     -9  91968  44768  636.442
2223      E02223     -9  91970  44820  641.089
2224      E02224     -9  91974  44716  639.287
2225      E02225     -9  91968  44669  634.934
2226      E02226     -9  91970  44771  638.578
2227      E02227     -9  91972  44655  636.505
2228      E02228     -9  91974  44576  635.309
2229      E02229     -9  91962  44672   633.49
2230      E02230     -9  91972  44534  634.368
2231      E02231     -9  91974  44978  641.897
2232      E02232     -9  91966  44626  636.108
2233      E02233     -9  91970  44777  637.463
2234      E02234     -9  91976  44551  633.679
2235      E02235     -9  91968  44821   639.27
2236      E02236     -9  91956  44692  634.889
2237      E02237     -9  91964  44431  632.751
2238      E02238     -9  91976  44608  631.065
2239      E02239     -9  91974  44666  634.485
2240      E02240     -9  91970  44631  637.653
2241      E02241     -9  91960  45000  638.947
2242      E02242     -9  91950  44749  636.769
2243      E02243     -9  91970  44852  640.438
2244      E02244     -9  91968  44727   638.11
