# Supplementary material for: Comparing distributions of polygenic risk scores of type 2 diabetes and coronary heart disease within different populations
Source: PLoS One. 2017 Jul 5;12(7):e0179238. doi: 10.1371/journal.pone.0179238 (PMC5497939; doi:10.1371/journal.pone.0179238)
Supplement: S2 File — (ZIP) [file pone.0179238.s002.zip › CHD_EUR_SCORES.txt]

 FID       IID  PHENO    CNT   CNT2 SCORESUM
   1   HG00280     -9  91956  44959  639.111
   2   HG00281     -9  91956  44743  636.904
   3   HG00282     -9  91956  44965  640.259
   4   NA11919     -9  91956  44796  638.311
   5   HG00284     -9  91956  44892  638.939
   6   HG00285     -9  91956  44744  639.958
   7   HG00288     -9  91956  44947  643.257
   8   NA20581     -9  91956  44833  636.806
   9   NA20582     -9  91956  44448  632.607
  10   NA20585     -9  91956  44322  629.012
  11   NA20587     -9  91954  44537  631.545
  12   NA20589     -9  91956  44781  636.739
  13   NA20588     -9  91954  44691  634.281
  14   HG00129     -9  91956  44973  641.961
  15   HG00128     -9  91956  44838  639.277
  16   HG00125     -9  91956  45011  642.376
  17   HG00127     -9  91956  44774  637.144
  18   HG00126     -9  91954  44834  634.731
  19   HG00121     -9  91956  44492  631.321
  20   HG00120     -9  91956  44655  633.943
  21   HG00123     -9  91956  44821   638.85
  22   HG00122     -9  91956  44707  636.451
  23   NA20832     -9  91956  44682    636.1
  24   NA12814     -9  91956  44530  634.248
  25   NA12815     -9  91956  44877   637.29
  26   NA12812     -9  91956  44808  636.043
  27   NA12813     -9  91956  44618  635.285
  28   HG00381     -9  91956  44997  642.536
  29   HG00380     -9  91956  44777  637.662
  30   HG00383     -9  91956  44676  636.024
  31   HG00382     -9  91956  44753  640.008
  32   HG00384     -9  91956  45184  644.687
  33   HG00242     -9  91956  44832  636.993
  34   HG00243     -9  91956  44892   640.08
  35   NA11894     -9  91956  44567  633.884
  36   NA11893     -9  91954  44856  636.954
  37   NA11892     -9  91956  44765  637.811
  38   HG00257     -9  91954  44968  641.964
  39   HG00256     -9  91956  44648  635.324
  40   HG00255     -9  91956  44450  633.188
  41   HG00254     -9  91956  44789  636.118
  42   HG00253     -9  91956  44718  638.865
  43   HG00252     -9  91956  44681  636.355
  44   HG00251     -9  91956  44801  637.035
  45   HG00250     -9  91956  44713  637.218
  46   HG00259     -9  91956  44939  639.802
  47   HG00258     -9  91956  44405   631.53
  48   HG00138     -9  91956  44741  634.753
  49   HG00139     -9  91956  44693  634.948
  50   HG00132     -9  91956  44918  637.856
  51   HG00133     -9  91956  44751  637.407
  52   HG00130     -9  91956  44801  637.108
  53   HG00131     -9  91956  44713  636.179
  54   HG00136     -9  91956  44517  635.305
  55   HG00137     -9  91956  44739  636.214
  56   NA20826     -9  91956  44621  634.645
  57   NA20827     -9  91956  44578  633.618
  58   NA20822     -9  91956  44878  636.851
  59   NA20821     -9  91956  44674  635.315
  60   NA20828     -9  91956  44634  634.561
  61   HG01710     -9  91950  44714   635.96
  62   HG01669     -9  91956  44660  633.992
  63   HG01668     -9  91956  44885  640.138
  64   NA11918     -9  91956  44638  634.464
  65   NA20516     -9  91954  44825  639.262
  66   NA20517     -9  91956  44600  636.784
  67   NA20518     -9  91954  44535  634.679
  68   NA12890     -9  91956  44660  633.793
  69   NA11881     -9  91954  44784  639.377
  70   NA12045     -9  91956  44588  635.257
  71   NA12044     -9  91956  44691  636.815
  72   NA12046     -9  91956  44780  638.215
  73   NA12043     -9  91956  44725  636.229
  74   HG00244     -9  91956  44790  636.123
  75   HG00245     -9  91954  44796  634.567
  76   HG00246     -9  91956  44912  638.464
  77   HG00240     -9  91956  45046  641.144
  78   NA12272     -9  91956  44342  629.339
  79   HG01708     -9  91956  44813  637.979
  80   HG01709     -9  91956  44848  638.892
  81   HG01702     -9  91956  44763  639.378
  82   HG01700     -9  91956  44636  637.723
  83   HG01707     -9  91956  44810  639.854
  84   HG01704     -9  91956  44875  640.631
  85   HG01705     -9  91956  44702  637.601
  86   HG00097     -9  91956  44708  635.925
  87   HG00096     -9  91956  44619  636.566
  88   HG00099     -9  91956  44927   638.89
  89   HG01676     -9  91956  44714  634.848
  90   HG01675     -9  91956  44713  635.543
  91   HG01672     -9  91956  44875  639.363
  92   HG01673     -9  91956  44828  638.675
  93   HG01670     -9  91956  44646  635.142
  94   HG01678     -9  91956  44877   634.96
  95   HG01679     -9  91956  44799  634.645
  96   NA12748     -9  91956  44704  635.881
  97   NA12872     -9  91956  44663   632.95
  98   NA12873     -9  91956  44479  631.354
  99   NA12874     -9  91954  44907  639.654
 100   NA12878     -9  91956  44859  635.197
 101   NA07357     -9  91956  44728  634.803
 102   NA12058     -9  91956  44950  638.254
 103   HG00271     -9  91956  44899  636.449
 104   HG00273     -9  91956  44894  636.649
 105   HG00272     -9  91956  44752  637.785
 106   HG00275     -9  91956  44757  636.671
 107   HG00274     -9  91956  44759  637.832
 108   HG00277     -9  91956  44542  635.156
 109   HG00276     -9  91956  44757  637.654
 110   HG00278     -9  91956  44778  640.708
 111   HG00304     -9  91956  44783   636.78
 112   HG01603     -9  91956  44747  638.797
 113   HG01602     -9  91954  44856  639.713
 114   HG01607     -9  91956  44778  637.071
 115   HG01606     -9  91952  44908  637.228
 116   HG01605     -9  91956  44516  633.338
 117   HG01608     -9  91956  44695  634.402
 118   NA07037     -9  91956  44768  637.063
 119   NA20586     -9  91956  44803  640.543
 120   HG02239     -9  91956  44475   634.41
 121   HG02238     -9  91956  44649  634.742
 122   HG02233     -9  91956  45087  640.452
 123   HG02232     -9  91956  44931  640.749
 124   HG02231     -9  91956  44606   634.37
 125   HG02230     -9  91954  44710  635.401
 126   HG02236     -9  91956  44616  633.534
 127   HG02235     -9  91956  44682   636.01
 128   HG01334     -9  91956  44799      639
 129   NA12843     -9  91956  44609  635.346
 130   NA12842     -9  91956  44828  636.786
 131   HG00268     -9  91956  44469  631.017
 132   HG00269     -9  91956  44870  640.106
 133   HG00266     -9  91956  44792  635.952
 134   HG00267     -9  91956  45057  642.619
 135   HG00264     -9  91956  44706  633.579
 136   HG00265     -9  91956  44793  637.991
 137   HG00262     -9  91956  44836   639.06
 138   HG00263     -9  91956  45029  640.694
 139   HG00260     -9  91956  44491  631.778
 140   HG00261     -9  91956  44637   636.82
 141   NA20755     -9  91956  44938  639.716
 142   NA20753     -9  91956  44829  637.174
 143   NA20783     -9  91956  44360  633.616
 144   NA20787     -9  91956  44896  640.597
 145   NA20786     -9  91956  45189  642.788
 146   NA20785     -9  91956  44827  638.857
 147   HG01610     -9  91956  44701  637.653
 148   HG01612     -9  91956  44772  638.115
 149   HG01613     -9  91954  44487  633.043
 150   HG01615     -9  91956  44800  635.715
 151   HG01617     -9  91956  44723  636.564
 152   HG01618     -9  91954  45132   642.65
 153   HG01619     -9  91956  44453  632.864
 154   HG00189     -9  91956  44386  629.223
 155   HG00188     -9  91956  44750  637.417
 156   HG00183     -9  91956  44969  641.426
 157   HG00182     -9  91956  45328  645.293
 158   HG00181     -9  91956  44746  638.582
 159   HG00180     -9  91956  44723  637.442
 160   HG00187     -9  91956  44888   641.27
 161   HG00186     -9  91956  45004   641.56
 162   HG00185     -9  91956  45020  639.657
 163   HG00356     -9  91956  44724    636.3
 164   HG02220     -9  91954  44850  639.298
 165   HG02221     -9  91954  44673  637.535
 166   HG02223     -9  91956  44707  636.324
 167   HG02224     -9  91956  44706  637.046
 168   HG00327     -9  91956  44568   634.49
 169   HG00326     -9  91956  44836  638.919
 170   HG00325     -9  91956  44896  640.953
 171   HG00324     -9  91956  45119  642.387
 172   HG00323     -9  91956  44751   636.93
 173   HG00321     -9  91956  44716  636.216
 174   HG00320     -9  91956  44738  636.109
 175   HG00329     -9  91956  44567  634.596
 176   HG00328     -9  91956  44766  636.151
 177   NA20790     -9  91956  44844   641.05
 178   NA20792     -9  91956  44756  639.091
 179   NA20795     -9  91956  44755  637.163
 180   NA20796     -9  91956  44860  641.105
 181   NA20797     -9  91956  44693  637.437
 182   NA20798     -9  91956  44914  640.776
 183   NA20799     -9  91956  44802  637.739
 184   HG01628     -9  91956  44762  636.705
 185   HG01625     -9  91956  44955  640.709
 186   HG01624     -9  91954  44638  633.585
 187   HG01626     -9  91956  44851  639.491
 188   HG01620     -9  91956  45030  639.826
 189   HG01623     -9  91956  44787  640.394
 190   HG00190     -9  91956  45011  639.536
 191   NA12400     -9  91956  44596  633.324
 192   HG02215     -9  91954  44646  635.159
 193   HG02219     -9  91956  44854  640.212
 194   NA12717     -9  91956  45107  642.392
 195   NA12716     -9  91956  44509  634.683
 196   NA12342     -9  91956  44630  635.723
 197   NA12340     -9  91956  44976  641.824
 198   NA12889     -9  91956  44688   636.78
 199   NA11992     -9  91956  44583  633.519
 200   NA11995     -9  91956  44733  637.373
 201   NA12775     -9  91956  44904  639.199
 202   HG00334     -9  91956  44883  638.303
 203   HG00335     -9  91956  45031  643.832
 204   HG00336     -9  91956  45109  645.307
 205   HG00337     -9  91956  44635  633.079
 206   HG00330     -9  91956  44333  632.333
 207   HG00331     -9  91956  45047  638.968
 208   HG00332     -9  91956  44590   632.81
 209   HG00338     -9  91956  44897  640.065
 210   HG00339     -9  91956  44849  639.033
 211   NA12234     -9  91956  44680  635.587
 212   NA20529     -9  91956  44615  635.281
 213   NA20528     -9  91956  45061  641.456
 214   NA20527     -9  91956  44898  638.104
 215   NA20525     -9  91956  44652  636.182
 216   NA20524     -9  91952  44539  633.846
 217   NA20522     -9  91954  44820  639.549
 218   NA20521     -9  91956  44696  638.567
 219   NA20520     -9  91956  45017  640.205
 220   HG01632     -9  91956  44461  630.409
 221   HG01630     -9  91956  44877  637.308
 222   HG01631     -9  91954  44985  641.671
 223   NA12413     -9  91956  44895  639.554
 224   NA12414     -9  91956  44581    633.4
 225   NA12777     -9  91956  44907  637.876
 226   HG00235     -9  91956  44955  640.569
 227   HG00234     -9  91956  44742  637.345
 228   HG00237     -9  91956  45065   640.87
 229   HG00236     -9  91956  44553  636.133
 230   HG00231     -9  91954  44695  635.593
 231   HG00233     -9  91956  44562   633.49
 232   HG00232     -9  91956  44669  637.501
 233   HG00239     -9  91956  44832  635.644
 234   HG00238     -9  91956  44750  637.064
 235   NA12144     -9  91956  44612  635.056
 236   HG00306     -9  91956  44737  637.691
 237   HG00309     -9  91956  44501  633.195
 238   HG00308     -9  91956  44890  638.918
 239   NA20538     -9  91956  44841  637.484
 240   NA20539     -9  91956  44627  636.049
 241   NA20534     -9  91956  44761  638.132
 242   NA20535     -9  91956  44724  634.245
 243   NA20536     -9  91956  44525  631.378
 244   NA20530     -9  91956  44647  637.663
 245   NA20531     -9  91956  44687  637.209
 246   NA20532     -9  91956  44824  637.922
 247   NA20533     -9  91956  44788  640.516
 248   NA20754     -9  91956  44642  633.257
 249   NA20756     -9  91956  44765  637.843
 250   NA20757     -9  91956  44867   635.54
 251   NA20752     -9  91956  45058  641.817
 252   NA20758     -9  91956  44374  631.611
 253   NA20759     -9  91954  44916  638.169
 254   NA07048     -9  91956  44481  633.125
 255   NA06989     -9  91956  44680   634.82
 256   NA12399     -9  91956  45067  639.312
 257   NA11829     -9  91956  44640  634.979
 258   HG01791     -9  91956  44687  633.781
 259   HG01790     -9  91956  44870  641.748
 260   NA12778     -9  91956  44694   633.72
 261   NA12776     -9  91956  44734  636.302
 262   NA12154     -9  91956  44662  631.906
 263   HG00318     -9  91956  44771  638.369
 264   HG00319     -9  91956  44768  640.137
 265   HG00315     -9  91956  44781  637.762
 266   HG00313     -9  91956  44933  640.554
 267   HG00310     -9  91956  44708  638.545
 268   HG00311     -9  91956  44442  632.615
 269   NA12718     -9  91956  44553  631.458
 270   NA20509     -9  91956  44691   636.14
 271   NA20508     -9  91956  44699  638.487
 272   NA20503     -9  91954  44835    642.7
 273   NA20502     -9  91956  44805  638.743
 274   NA20505     -9  91956  44739  638.366
 275   NA20504     -9  91956  44746  633.997
 276   NA20507     -9  91956  44555   634.52
 277   NA20506     -9  91956  44676  637.041
 278   NA20761     -9  91956  44677  632.848
 279   NA20763     -9  91954  44690  634.618
 280   NA20762     -9  91956  44580  637.889
 281   NA20765     -9  91956  44613  635.472
 282   NA20764     -9  91954  44914  639.928
 283   NA20767     -9  91956  44623  636.216
 284   NA20766     -9  91956  44847  640.109
 285   NA20769     -9  91956  44472  631.738
 286   NA20768     -9  91956  44895  639.453
 287   NA07056     -9  91956  44834  638.492
 288   NA07051     -9  91956  44672  632.873
 289   NA12546     -9  91956  44802   638.43
 290   NA12383     -9  91956  44725  635.921
 291   HG00149     -9  91956  44695  633.927
 292   HG00148     -9  91956  44633  636.529
 293   HG00146     -9  91956  44733  637.058
 294   HG00145     -9  91956  44633  633.866
 295   HG00143     -9  91956  44772  636.849
 296   HG00142     -9  91956  44836  639.046
 297   HG00141     -9  91956  44704  634.081
 298   HG00140     -9  91956  44535  633.909
 299   HG01783     -9  91954  44774  635.566
 300   HG01781     -9  91956  45189  644.086
 301   HG01786     -9  91956  44912  638.189
 302   HG01784     -9  91956  44939   639.02
 303   HG01785     -9  91956  44810   638.28
 304   HG01789     -9  91956  44809  634.864
 305   HG00355     -9  91956  44650  635.653
 306   NA12760     -9  91956  44805  641.851
 307   NA12761     -9  91956  44666  637.395
 308   NA12762     -9  91956  44706  634.848
 309   NA12763     -9  91956  44664  636.127
 310   HG00369     -9  91954  44768  638.259
 311   HG00368     -9  91956  45369  647.469
 312   HG00362     -9  91956  44629  633.116
 313   HG00361     -9  91956  44901  640.341
 314   HG00360     -9  91956  44939  640.109
 315   HG00367     -9  91956  44805  639.725
 316   HG00366     -9  91956  44602  636.866
 317   HG00365     -9  91956  44969  640.532
 318   HG00364     -9  91956  44807  639.247
 319   NA11831     -9  91956  44394  631.301
 320   NA11830     -9  91956  44671  634.523
 321   NA11832     -9  91956  44758  635.966
 322   NA20514     -9  91956  44661  636.748
 323   NA20515     -9  91954  44602  636.999
 324   NA20512     -9  91956  44770   638.32
 325   NA20513     -9  91956  44615  633.504
 326   NA20510     -9  91956  44664  637.746
 327   NA20511     -9  91956  44822  640.101
 328   NA20519     -9  91956  44730  633.606
 329   NA20778     -9  91956  44750  637.101
 330   NA20774     -9  91956  44675  636.165
 331   NA20775     -9  91956  44891  638.912
 332   NA20772     -9  91956  44904  636.885
 333   NA20773     -9  91956  44792  635.548
 334   NA20770     -9  91954  44632  635.926
 335   NA20771     -9  91956  44661  637.052
 336   HG00158     -9  91956  44676  634.276
 337   HG00159     -9  91954  44815  638.496
 338   HG00154     -9  91954  44652  634.915
 339   HG00155     -9  91956  44776  635.807
 340   HG00157     -9  91956  44736  635.709
 341   HG00150     -9  91956  44734  634.278
 342   HG00151     -9  91956  44745  636.036
 343   HG01779     -9  91954  44759  638.582
 344   HG01777     -9  91956  44713  634.548
 345   HG01776     -9  91956  44997  642.481
 346   HG01775     -9  91956  44789  636.475
 347   HG01773     -9  91956  44826   638.08
 348   HG01771     -9  91956  44976  638.856
 349   HG01770     -9  91954  44653  635.834
 350   NA12283     -9  91956  44746  634.861
 351   NA12282     -9  91956  44698  634.223
 352   NA12287     -9  91956  44579  631.999
 353   NA12286     -9  91956  44686  635.702
 354   NA12751     -9  91956  44753  637.553
 355   NA12750     -9  91956  44176  627.767
 356   HG01682     -9  91956  44684  635.685
 357   HG01680     -9  91956  44708  637.727
 358   HG01686     -9  91954  44784  638.086
 359   HG01685     -9  91956  44710  636.488
 360   HG01684     -9  91956  44529  634.251
 361   NA12749     -9  91956  44615  636.032
 362   HG01699     -9  91954  44745  637.329
 363   NA20760     -9  91956  44963  641.056
 364   HG00378     -9  91956  44592   631.05
 365   HG00379     -9  91956  44981   639.57
 366   HG00371     -9  91956  44650  638.316
 367   HG00372     -9  91956  44732  637.766
 368   HG00373     -9  91956  45104   643.85
 369   HG00375     -9  91956  45151  644.882
 370   HG00376     -9  91956  44755  637.764
 371   NA10847     -9  91956  44561  631.214
 372   NA06985     -9  91956  44676  634.771
 373   NA06984     -9  91956  44772  636.295
 374   NA06986     -9  91956  44817  637.921
 375   HG01519     -9  91956  44647  634.667
 376   HG01518     -9  91956  44794  638.731
 377   HG01513     -9  91956  44656  635.293
 378   HG01512     -9  91956  45007  639.051
 379   HG01510     -9  91956  44656  635.161
 380   HG01516     -9  91954  44548  635.405
 381   HG01515     -9  91956  44534  630.985
 382   HG00160     -9  91956  44690   636.47
 383   HG01768     -9  91954  44846  639.933
 384   HG01765     -9  91956  44816  637.745
 385   HG01766     -9  91954  44655  636.883
 386   HG01767     -9  91956  44753  637.832
 387   HG01761     -9  91956  44675  634.678
 388   HG01762     -9  91954  44650  633.186
 389   NA11994     -9  91956  44460  631.379
 390   HG01694     -9  91956  44932  638.643
 391   HG01695     -9  91956  44584  636.332
 392   HG01697     -9  91956  44807   639.53
 393   NA11920     -9  91956  44789  638.351
 394   HG00345     -9  91956  44646  633.951
 395   HG00346     -9  91956  44940  637.447
 396   HG00341     -9  91956  44909  638.917
 397   HG00343     -9  91956  44727   635.91
 398   HG00342     -9  91956  44706  635.755
 399   HG00349     -9  91956  44829  639.144
 400   NA10851     -9  91956  44642  635.359
 401   NA06994     -9  91956  44937  640.758
 402   HG01509     -9  91956  44999  639.427
 403   HG01500     -9  91956  44795  641.149
 404   HG01501     -9  91956  44588  635.356
 405   HG01503     -9  91956  44635  633.559
 406   HG01504     -9  91956  44727  636.845
 407   HG01506     -9  91956  44903  638.918
 408   HG01507     -9  91956  44599  636.351
 409   NA12156     -9  91956  44497  632.916
 410   NA12155     -9  91956  44455  628.592
 411   HG00176     -9  91956  44580  637.466
 412   HG00177     -9  91956  44833   637.61
 413   HG00174     -9  91956  44801  638.971
 414   HG00173     -9  91956  45034  640.102
 415   HG00171     -9  91956  45105  641.547
 416   NA07000     -9  91956  44522  634.026
 417   HG00178     -9  91956  44743  636.366
 418   HG00179     -9  91956  44673  634.503
 419   HG01757     -9  91956  44836  636.086
 420   HG01756     -9  91956  44666  635.303
 421   NA12829     -9  91956  44473  632.952
 422   NA12828     -9  91956  44825  639.038
 423   NA12827     -9  91956  44803   641.71
 424   NA11930     -9  91956  44722  635.428
 425   NA11931     -9  91956  44528  634.377
 426   NA11932     -9  91956  44684  634.903
 427   NA11933     -9  91956  44928  641.942
 428   HG00353     -9  91956  44878  640.146
 429   HG00350     -9  91956  44732  638.191
 430   HG00351     -9  91956  45006  640.991
 431   HG00357     -9  91956  44871   639.43
 432   HG00358     -9  91956  45160  644.371
 433   HG01537     -9  91956  44616  633.543
 434   HG01536     -9  91956  44814  641.344
 435   HG01531     -9  91954  44987   641.26
 436   HG01530     -9  91956  44591   633.74
 437   NA11840     -9  91956  44769  634.307
 438   NA11843     -9  91956  44730  637.833
 439   NA12003     -9  91956  44706  633.802
 440   NA12005     -9  91956  44712  639.362
 441   NA12004     -9  91956  44374  631.389
 442   NA12006     -9  91956  44512  631.676
 443   NA20544     -9  91956  44290  628.456
 444   NA20541     -9  91956  44654  634.763
 445   NA20540     -9  91956  44776  639.662
 446   NA20543     -9  91956  44687  637.813
 447   NA20542     -9  91956  44817  638.241
 448   HG00103     -9  91956  44887  637.012
 449   HG00102     -9  91956  44695  634.699
 450   HG00101     -9  91956  44991  639.837
 451   HG00100     -9  91956  44894  636.749
 452   HG00107     -9  91956  44322  629.886
 453   HG00106     -9  91956  44846  638.892
 454   HG00105     -9  91956  44805  638.524
 455   NA12341     -9  91956  44616  634.613
 456   HG00109     -9  91956  44810  638.704
 457   HG00108     -9  91956  44604  632.654
 458   NA12348     -9  91956  44699  636.201
 459   HG01746     -9  91956  44578  632.674
 460   HG01747     -9  91954  45000   640.68
 461   NA20819     -9  91956  44652  635.939
 462   NA20818     -9  91956  44695   636.23
 463   NA20815     -9  91956  44503  632.825
 464   NA20814     -9  91956  45053  642.807
 465   NA20813     -9  91956  44827  639.032
 466   NA20812     -9  91956  44782  632.953
 467   NA20811     -9  91956  44816  640.523
 468   NA20810     -9  91956  44713  635.413
 469   NA20808     -9  91956  44632  636.773
 470   NA07347     -9  91956  44759  637.567
 471   HG00344     -9  91956  44446  631.519
 472   NA12275     -9  91956  44457  629.912
 473   NA12273     -9  91956  45041  639.673
 474   NA12830     -9  91956  44663  635.687
 475   HG00290     -9  91956  45066  644.748
 476   NA12347     -9  91956  44890  637.254
 477   HG01522     -9  91956  44492  633.419
 478   HG01521     -9  91956  44479  631.145
 479   HG01527     -9  91956  44898  640.133
 480   HG01524     -9  91956  44708  637.506
 481   HG01525     -9  91956  44832   638.88
 482   HG01528     -9  91956  44606  635.404
 483   HG00110     -9  91956  44979  639.448
 484   HG00111     -9  91956  44678  635.515
 485   HG00112     -9  91956  44541  634.802
 486   HG00113     -9  91956  44727  637.658
 487   HG00114     -9  91956  44627  635.276
 488   HG00115     -9  91956  44774  636.624
 489   HG00116     -9  91956  44837  636.193
 490   HG00117     -9  91956  44697  634.457
 491   HG00118     -9  91956  44992  641.144
 492   HG00119     -9  91956  44807  640.419
 493   NA12489     -9  91956  44978  640.346
 494   NA20809     -9  91956  44675  634.566
 495   NA20804     -9  91956  44821  637.993
 496   NA20805     -9  91956  44659  634.753
 497   NA20806     -9  91956  44654   636.54
 498   NA20807     -9  91956  44432  630.056
 499   NA20800     -9  91956  44599   634.49
 500   NA20801     -9  91956  44573  635.227
 501   NA20802     -9  91956  44614  634.121
 502   NA20803     -9  91956  44971  638.174
 503   NA12249     -9  91956  44525  633.022
