# Supplementary material for: Comparing distributions of polygenic risk scores of type 2 diabetes and coronary heart disease within different populations
Source: PLoS One. 2017 Jul 5;12(7):e0179238. doi: 10.1371/journal.pone.0179238 (PMC5497939; doi:10.1371/journal.pone.0179238)
Supplement: S2 File — (ZIP) [file pone.0179238.s002.zip › CHD_SAS_SCORES.txt]

 FID       IID  PHENO    CNT   CNT2 SCORESUM
   1   HG03018     -9  91890  44975  641.076
   2   HG03019     -9  91892  45157   648.31
   3   HG03012     -9  91890  45282  648.984
   4   HG03015     -9  91890  44975  643.637
   5   HG03016     -9  91890  45286  646.655
   6   HG02604     -9  91892  44999  644.059
   7   HG02603     -9  91892  45524  650.063
   8   HG02600     -9  91892  45354  649.736
   9   HG02601     -9  91892  45101  642.872
  10   HG03705     -9  91890  45154  644.551
  11   HG03706     -9  91890  45050  643.481
  12   HG03702     -9  91890  45085    646.3
  13   HG03703     -9  91892  44886   641.78
  14   HG03708     -9  91890  45200  648.197
  15   HG03709     -9  91892  45151  644.545
  16   HG03649     -9  91892  45171  646.264
  17   HG03640     -9  91892  45210  647.218
  18   HG03643     -9  91892  45232  644.429
  19   HG03642     -9  91892  45237  647.442
  20   HG03645     -9  91888  45199   647.02
  21   HG03644     -9  91886  45270  647.788
  22   HG03646     -9  91890  45259  646.395
  23   HG04042     -9  91892  44975  645.738
  24   HG04047     -9  91892  45012  643.078
  25   HG03803     -9  91888  45108  644.161
  26   HG03802     -9  91890  45239    648.4
  27   HG03800     -9  91892  45002  644.394
  28   HG03805     -9  91890  44985  643.205
  29   HG03809     -9  91888  45150  646.563
  30   HG03808     -9  91890  45083  644.335
  31   HG03625     -9  91888  45323  648.532
  32   HG04134     -9  91888  45298  648.395
  33   HG04131     -9  91892  45416  651.635
  34   NA20905     -9  91892  45180   647.47
  35   NA20904     -9  91892  45289  647.505
  36   NA20906     -9  91890  45268  646.814
  37   NA20903     -9  91892  45118  645.488
  38   NA20902     -9  91892  45321  649.026
  39   HG03838     -9  91890  45430  649.473
  40   HG03021     -9  91890  45333  645.712
  41   HG03022     -9  91890  45447  650.153
  42   HG03731     -9  91888  45128  645.834
  43   HG03730     -9  91892  45302  650.045
  44   HG03733     -9  91892  45263  648.326
  45   HG03736     -9  91890  45378   650.36
  46   HG03738     -9  91890  45059  642.071
  47   HG03944     -9  91892  45314  646.106
  48   HG03945     -9  91890  45212  647.214
  49   HG03653     -9  91892  45123  645.661
  50   HG04198     -9  91892  45230  647.546
  51   HG02700     -9  91892  45199   645.99
  52   HG03949     -9  91888  45066  646.946
  53   HG04146     -9  91892  45243  645.842
  54   HG04144     -9  91892  45311  649.743
  55   HG04090     -9  91890  45176  643.633
  56   HG04093     -9  91888  45303  647.009
  57   HG04094     -9  91890  45169   648.18
  58   HG04096     -9  91890  45043  647.553
  59   HG04099     -9  91892  44997  643.229
  60   HG04098     -9  91892  45261  648.508
  61   NA20895     -9  91888  45044   645.33
  62   NA20910     -9  91890  45150  646.719
  63   NA20894     -9  91892  45211   646.32
  64   NA20890     -9  91890  45077  644.374
  65   HG04153     -9  91892  45245  645.413
  66   NA21087     -9  91892  45407  649.136
  67   NA21086     -9  91892  45344  649.651
  68   NA20899     -9  91892  45319  646.306
  69   NA21089     -9  91892  45238  645.315
  70   NA21088     -9  91892  45124  641.907
  71   HG02494     -9  91892  45195  647.594
  72   HG02493     -9  91890  44940  644.609
  73   HG02491     -9  91892  45365  648.118
  74   HG02490     -9  91892  44813  637.155
  75   NA21118     -9  91890  45146   646.55
  76   HG02660     -9  91892  45111  646.942
  77   HG02661     -9  91892  45025  644.861
  78   HG03729     -9  91890  45184  647.094
  79   HG03727     -9  91890  45076   642.96
  80   HG03722     -9  91886  45175  649.664
  81   HG03720     -9  91890  45182  645.568
  82   HG03624     -9  91890  45033  642.795
  83   HG03629     -9  91892  45222  647.819
  84   HG03824     -9  91892  45197  645.533
  85   HG03826     -9  91888  45101  643.356
  86   HG03821     -9  91892  45090  645.314
  87   HG03823     -9  91890  45133   648.13
  88   HG04158     -9  91892  44892  641.947
  89   HG04159     -9  91888  45460   650.25
  90   NA20853     -9  91892  45258  645.526
  91   NA20852     -9  91892  45019  643.842
  92   NA20851     -9  91892  45185  646.012
  93   NA20850     -9  91892  44867  643.296
  94   NA20856     -9  91892  45249  648.635
  95   NA20854     -9  91892  44897  642.371
  96   NA20859     -9  91892  45227  649.971
  97   NA20858     -9  91892  45157  648.496
  98   NA21115     -9  91890  45092  644.168
  99   HG04080     -9  91892  45060  645.521
 100   NA21114     -9  91892  45447  650.931
 101   NA21094     -9  91892  45126  647.806
 102   NA21095     -9  91890  45235  646.251
 103   NA21097     -9  91892  44846  639.485
 104   NA21090     -9  91892  45551  653.049
 105   NA21091     -9  91890  44905  640.755
 106   NA21092     -9  91892  45107   646.21
 107   NA21093     -9  91890  45389  646.291
 108   NA21098     -9  91892  45098  645.527
 109   NA21099     -9  91890  45327  647.577
 110   NA21143     -9  91892  45203  647.581
 111   HG04211     -9  91892  45352  650.445
 112   HG03815     -9  91892  45193  645.111
 113   HG03899     -9  91890  45203  645.975
 114   HG02658     -9  91892  44964  639.017
 115   HG02655     -9  91890  44905  643.456
 116   HG02654     -9  91892  44754   637.71
 117   HG02657     -9  91890  45047  643.883
 118   HG02651     -9  91890  45041   642.76
 119   HG02652     -9  91892  45275  646.973
 120   HG03753     -9  91892  45421  646.251
 121   HG03752     -9  91892  45065  646.777
 122   HG03750     -9  91892  45233  648.047
 123   HG03757     -9  91890  45309  650.945
 124   HG03756     -9  91890  45076  643.923
 125   HG03755     -9  91890  44930  642.726
 126   HG03754     -9  91888  45168  643.846
 127   HG03817     -9  91890  45374  645.744
 128   HG03631     -9  91892  45269  645.936
 129   HG03636     -9  91892  45079  644.405
 130   HG02728     -9  91892  45296  649.064
 131   HG02725     -9  91892  45448  649.782
 132   HG02724     -9  91892  45450  650.532
 133   HG02727     -9  91892  45374  647.413
 134   HG03832     -9  91888  45276  646.348
 135   HG03830     -9  91890  45469  649.679
 136   HG04219     -9  91890  45298  643.802
 137   HG04164     -9  91890  45358  648.861
 138   HG04161     -9  91892  45268  646.787
 139   NA20845     -9  91890  45254  649.463
 140   NA20846     -9  91890  44863  638.582
 141   NA20847     -9  91892  45398  649.686
 142   NA20849     -9  91892  45269  650.375
 143   HG03779     -9  91890  45269  649.737
 144   HG03925     -9  91890  45318  649.446
 145   HG03968     -9  91890  45204  646.814
 146   HG04186     -9  91892  45282  652.109
 147   HG04185     -9  91888  45251   648.25
 148   HG04183     -9  91892  45453  653.139
 149   HG04182     -9  91890  45363  648.578
 150   HG04180     -9  91890  45344  649.936
 151   HG04189     -9  91892  45128  648.526
 152   HG04188     -9  91892  45324  648.471
 153   HG03928     -9  91892  45255  645.825
 154   NA21123     -9  91888  45179  649.045
 155   HG02648     -9  91892  45172  646.184
 156   HG02649     -9  91892  45241   645.77
 157   HG03740     -9  91890  45003  644.261
 158   HG03741     -9  91892  44697  637.681
 159   HG03742     -9  91890  45106  645.423
 160   HG03743     -9  91890  45056  644.649
 161   HG03744     -9  91892  45134  647.383
 162   HG03745     -9  91892  45110  645.737
 163   HG03746     -9  91892  45144  648.605
 164   HG02734     -9  91890  44838   640.84
 165   HG02733     -9  91890  45164  643.353
 166   HG02731     -9  91888  45090  645.404
 167   HG03600     -9  91888  45246  645.571
 168   HG03603     -9  91890  45099  645.146
 169   HG01593     -9  91892  45157  647.493
 170   HG04214     -9  91892  45371  650.908
 171   HG04212     -9  91890  45337  649.679
 172   NA21119     -9  91888  45059  641.941
 173   HG04171     -9  91892  45265  649.158
 174   HG04176     -9  91892  45404  648.816
 175   HG04177     -9  91890  45419  648.268
 176   HG03995     -9  91890  45288  652.985
 177   HG03991     -9  91890  45020  643.703
 178   HG03990     -9  91890  45186  643.523
 179   HG03999     -9  91892  45471  653.028
 180   HG03998     -9  91892  45176  646.244
 181   HG03931     -9  91892  45479   650.77
 182   NA20878     -9  91892  45276  647.057
 183   NA20875     -9  91890  45260  646.785
 184   NA20874     -9  91890  45169  644.999
 185   NA20877     -9  91892  45008  641.205
 186   NA20876     -9  91892  45210  649.004
 187   NA20870     -9  91890  44925  640.894
 188   NA20872     -9  91892  44909  639.051
 189   HG04194     -9  91892  45204  645.849
 190   HG04195     -9  91890  45191   647.92
 191   NA20897     -9  91892  45009  643.163
 192   NA20896     -9  91892  45278  649.898
 193   NA20892     -9  91890  45226  643.448
 194   NA20891     -9  91890  44922   642.33
 195   HG03911     -9  91892  45257  646.982
 196   HG03775     -9  91892  45182  645.215
 197   HG03774     -9  91892  45234  647.169
 198   HG03777     -9  91888  45010  645.464
 199   HG03771     -9  91892  45137   645.81
 200   HG03770     -9  91888  45200  648.348
 201   HG03773     -9  91890  45047  644.975
 202   HG03772     -9  91890  45069  646.293
 203   HG03660     -9  91890  44959  643.349
 204   HG03634     -9  91892  44952  638.958
 205   HG03778     -9  91892  45281  646.531
 206   HG04152     -9  91892  45304  649.251
 207   HG03619     -9  91892  44922  642.457
 208   HG03611     -9  91892  44991  642.989
 209   HG03616     -9  91892  45351   647.92
 210   HG03615     -9  91890  45097  645.941
 211   NA20901     -9  91892  45342  647.502
 212   NA20900     -9  91892  44948   642.62
 213   HG01583     -9  91892  45097  646.345
 214   HG01586     -9  91892  44975  646.058
 215   HG01589     -9  91892  45047  641.785
 216   HG04206     -9  91886  45243  646.469
 217   HG04200     -9  91892  45330  648.937
 218   HG04202     -9  91892  45579  654.839
 219   HG04155     -9  91888  45332  649.301
 220   HG04209     -9  91890  45161  645.266
 221   NA20908     -9  91890  45253  648.986
 222   HG02691     -9  91890  44996  642.849
 223   HG02690     -9  91890  45027  643.716
 224   HG02694     -9  91888  45007  641.366
 225   HG02697     -9  91892  45076  642.078
 226   HG02696     -9  91892  45113  645.553
 227   HG02699     -9  91892  45412  648.515
 228   HG04156     -9  91892  45244  648.675
 229   HG04062     -9  91888  45027  643.162
 230   HG03986     -9  91888  45384  648.227
 231   HG03985     -9  91892  45385  649.223
 232   HG03989     -9  91892  45214  646.031
 233   NA20868     -9  91892  45180  645.577
 234   NA20869     -9  91890  45251  649.491
 235   NA20863     -9  91892  44967  645.137
 236   NA20866     -9  91890  45237  648.792
 237   NA20867     -9  91892  45264  646.923
 238   NA20864     -9  91884  45197  646.724
 239   NA21135     -9  91890  45304  649.193
 240   NA20886     -9  91892  45035  644.603
 241   NA20887     -9  91892  45151  645.081
 242   HG04063     -9  91890  45378  650.728
 243   NA20888     -9  91892  45179  645.884
 244   NA20862     -9  91892  45209  639.872
 245   NA20861     -9  91892  45209  646.962
 246   HG03762     -9  91890  45133  647.342
 247   HG03760     -9  91890  45262  646.439
 248   HG03767     -9  91892  45145  646.748
 249   HG03765     -9  91892  45151  644.813
 250   HG02597     -9  91892  45112  644.253
 251   HG04118     -9  91892  45408  649.864
 252   HG04235     -9  91890  45168    646.6
 253   HG04239     -9  91892  45174  643.703
 254   HG04238     -9  91888  45104  644.584
 255   HG02688     -9  91892  45050  644.525
 256   HG02687     -9  91890  45297  646.567
 257   HG02684     -9  91890  45401  650.536
 258   HG02685     -9  91890  45420  649.744
 259   HG02682     -9  91888  45176  648.936
 260   HG02681     -9  91890  45355  649.502
 261   HG03888     -9  91892  44951  641.963
 262   HG03882     -9  91892  45042  642.471
 263   HG03887     -9  91890  45202   648.59
 264   HG03886     -9  91890  45277  646.964
 265   HG03885     -9  91890  45216  646.485
 266   HG03884     -9  91892  45035  645.105
 267   HG03978     -9  91892  44969  642.893
 268   NA21128     -9  91892  45143  646.043
 269   NA21129     -9  91892  45018  640.027
 270   NA21124     -9  91892  45175  644.544
 271   NA21127     -9  91892  45220   650.73
 272   NA21122     -9  91892  45290  645.267
 273   NA21137     -9  91890  45069   643.18
 274   NA21133     -9  91890  45229  644.439
 275   NA21130     -9  91892  45158  644.629
 276   HG03868     -9  91892  44905  641.797
 277   HG03796     -9  91892  45661  655.719
 278   HG03793     -9  91892  45371  648.317
 279   HG03792     -9  91890  45107  647.426
 280   HG03790     -9  91890  45119  644.353
 281   HG03896     -9  91892  45321    648.1
 282   HG03685     -9  91886  45284  647.334
 283   HG03684     -9  91890  45245  650.318
 284   HG03937     -9  91892  44999  644.812
 285   HG03833     -9  91890  45081  644.964
 286   HG03837     -9  91890  45331  646.784
 287   HG04229     -9  91892  44951  643.662
 288   HG04227     -9  91888  45427  647.699
 289   HG04225     -9  91888  45309  645.393
 290   HG04222     -9  91890  45417  650.656
 291   HG03898     -9  91890  45028   643.31
 292   HG03890     -9  91890  45336  648.095
 293   HG03894     -9  91892  45277  645.449
 294   HG03895     -9  91888  45151  648.188
 295   HG03897     -9  91892  45450  649.393
 296   HG02787     -9  91892  45338  648.076
 297   HG02786     -9  91892  45113  645.532
 298   HG02784     -9  91892  45351  647.318
 299   HG02783     -9  91892  45152  646.285
 300   HG03969     -9  91886  45783  654.074
 301   HG02780     -9  91890  45303  647.163
 302   HG03965     -9  91888  45390  651.861
 303   HG03967     -9  91890  45234  647.338
 304   HG03960     -9  91888  45385  649.442
 305   HG02789     -9  91888  45347  650.215
 306   HG03963     -9  91892  45165  643.973
 307   HG04039     -9  91892  45141  643.871
 308   HG04038     -9  91892  45190  645.216
 309   HG04035     -9  91890  45282  643.947
 310   HG04033     -9  91892  45157  646.504
 311   NA21111     -9  91890  45116  646.163
 312   NA21110     -9  91890  45288    647.2
 313   NA21113     -9  91890  45269  649.218
 314   NA21112     -9  91892  45729  655.196
 315   NA21117     -9  91890  45093  644.412
 316   NA21116     -9  91892  44942  644.222
 317   NA20882     -9  91890  45044  642.127
 318   HG04162     -9  91890  45255   645.88
 319   HG03955     -9  91892  45241  647.709
 320   HG03788     -9  91886  45214  644.864
 321   HG03789     -9  91892  44956  644.446
 322   HG03846     -9  91892  45376  651.011
 323   HG03784     -9  91892  45267   647.95
 324   HG03785     -9  91886  45026  646.405
 325   HG03786     -9  91892  45519  654.129
 326   HG03787     -9  91890  45028  642.172
 327   HG03780     -9  91892  45232  646.493
 328   HG03781     -9  91888  45314  647.393
 329   HG03782     -9  91886  45196  649.411
 330   HG02778     -9  91892  44995  643.144
 331   HG02774     -9  91892  44944  645.525
 332   HG02775     -9  91892  44971  643.542
 333   HG02790     -9  91892  45520  648.968
 334   HG02792     -9  91892  45187  644.394
 335   HG02793     -9  91888  44965  641.596
 336   HG03951     -9  91892  45158  643.879
 337   HG03950     -9  91892  45096  645.681
 338   HG03953     -9  91890  45106  644.629
 339   HG03857     -9  91890  45263  647.051
 340   HG04029     -9  91890  45122  644.331
 341   HG04026     -9  91892  45274  646.122
 342   HG04020     -9  91890  45364  650.059
 343   HG04022     -9  91888  45302  647.771
 344   HG04023     -9  91892  45094   642.64
 345   HG03652     -9  91888  45049   641.42
 346   HG03851     -9  91892  45130  646.737
 347   NA21106     -9  91892  45079  643.939
 348   NA21107     -9  91892  45115  645.843
 349   NA21104     -9  91892  45245  648.928
 350   NA21105     -9  91892  45108  646.166
 351   NA21102     -9  91892  45130  643.644
 352   NA21103     -9  91892  45129  643.408
 353   NA21100     -9  91890  44995  644.304
 354   NA21101     -9  91892  45090  643.334
 355   NA21108     -9  91890  45105  645.905
 356   NA21109     -9  91892  45114  642.781
 357   HG03229     -9  91892  45206  646.703
 358   HG03228     -9  91892  45181  643.447
 359   NA20884     -9  91892  45296  649.012
 360   NA20885     -9  91888  45311  650.137
 361   HG03836     -9  91892  45008  644.956
 362   NA20881     -9  91892  45114  643.684
 363   HG03812     -9  91892  45186  647.874
 364   HG03814     -9  91890  45397  650.003
 365   HG03947     -9  91892  45270  648.827
 366   HG03943     -9  91892  45191  644.406
 367   HG03940     -9  91892  45447  649.763
 368   HG03941     -9  91892  45289  648.492
 369   HG04019     -9  91890  45328  649.081
 370   HG04018     -9  91892  45024  645.926
 371   HG04015     -9  91892  45311  648.174
 372   HG04014     -9  91890  45022  642.813
 373   HG04017     -9  91890  45393  651.464
 374   HG04141     -9  91892  45234  647.369
 375   HG04140     -9  91890  45360  649.004
 376   HG03977     -9  91886  45210  644.297
 377   HG03238     -9  91890  45219  645.933
 378   HG03234     -9  91892  45237  646.968
 379   HG03235     -9  91892  45345  650.683
 380   HG03237     -9  91892  44840    640.9
 381   HG04025     -9  91892  44962   644.53
 382   HG03973     -9  91890  45069  643.981
 383   HG03687     -9  91892  45333   651.04
 384   HG03681     -9  91892  45260  647.505
 385   HG03680     -9  91892  45196  649.908
 386   HG03934     -9  91892  45136  646.256
 387   HG03689     -9  91890  45041  641.612
 388   HG04006     -9  91892  45165  644.525
 389   HG04002     -9  91892  45340  648.167
 390   HG04003     -9  91892  45151  646.916
 391   HG04001     -9  91892  45313  651.073
 392   HG03593     -9  91890  45241  647.748
 393   HG03595     -9  91890  45257  646.207
 394   HG03594     -9  91892  45508  651.361
 395   HG03849     -9  91892  45183  649.144
 396   HG03848     -9  91892  44985  644.883
 397   HG03598     -9  91890  44968  641.724
 398   HG03844     -9  91892  45211  645.414
 399   HG03829     -9  91892  45273  647.738
 400   HG03905     -9  91892  45326  648.399
 401   NA20911     -9  91892  45216  646.178
 402   HG03692     -9  91892  45343  648.256
 403   HG03693     -9  91892  44956  641.239
 404   HG03690     -9  91888  45298  647.771
 405   HG03691     -9  91888  45302  646.512
 406   HG03696     -9  91890  45208  644.859
 407   HG03697     -9  91888  45058  645.212
 408   HG03694     -9  91888  45193  647.679
 409   HG03695     -9  91892  45277  646.281
 410   HG04070     -9  91890  45355  647.875
 411   HG04076     -9  91890  45037   642.11
 412   HG04075     -9  91890  45027  643.419
 413   HG03858     -9  91892  45222  646.274
 414   HG03589     -9  91890  45180   649.07
 415   HG03854     -9  91890  44950  639.213
 416   HG03856     -9  91890  45238  646.632
 417   HG03585     -9  91892  45324  646.818
 418   HG03850     -9  91892  45427  648.317
 419   HG03875     -9  91890  45158  644.444
 420   HG04107     -9  91890  45162  645.843
 421   HG04106     -9  91892  45111  646.246
 422   HG04100     -9  91888  45226  644.457
 423   HG03976     -9  91892  45186  643.016
 424   HG03974     -9  91890  45319  646.231
 425   HG03971     -9  91892  45022  643.105
 426   HG02736     -9  91892  45118  641.662
 427   HG02737     -9  91892  45142   646.18
 428   HG03604     -9  91890  44963   645.06
 429   HG03607     -9  91888  45190  646.594
 430   HG03919     -9  91892  44920  644.234
 431   HG03668     -9  91892  45385  650.586
 432   HG03667     -9  91890  45308  646.819
 433   HG03914     -9  91892  45126  648.291
 434   HG03917     -9  91888  45211  647.875
 435   HG03916     -9  91892  45175  646.185
 436   HG03663     -9  91892  45149  644.798
 437   HG03910     -9  91890  45302  647.947
 438   HG03913     -9  91892  45308  647.719
 439   HG04060     -9  91892  45210  650.236
 440   HG04061     -9  91888  45253  646.266
 441   HG03869     -9  91888  45165  646.393
 442   HG03861     -9  91890  45106   645.25
 443   HG03863     -9  91890  44953  641.546
 444   HG03862     -9  91890  45030  644.611
 445   HG03864     -9  91892  45169  646.347
 446   HG03867     -9  91890  45294  648.389
 447   HG03866     -9  91892  45288  648.078
 448   NA21125     -9  91890  45290  649.543
 449   NA21126     -9  91888  44932  642.895
 450   HG03488     -9  91890  45072   645.32
 451   NA21120     -9  91888  45273  647.403
 452   NA21142     -9  91890  45072  645.074
 453   NA21141     -9  91890  45472  650.137
 454   NA21144     -9  91892  44948  643.277
 455   HG03920     -9  91892  44988  644.269
 456   HG04216     -9  91892  44903  639.443
 457   HG03922     -9  91892  45116  644.012
 458   HG03009     -9  91888  45393  648.462
 459   HG03926     -9  91892  45281  649.649
 460   HG04210     -9  91890  45188  644.063
 461   HG03007     -9  91892  45226  646.389
 462   HG03006     -9  91892  45288  648.363
 463   HG03698     -9  91892  45392  648.687
 464   NA20889     -9  91888  45022  643.898
 465   HG03717     -9  91892  45092  642.226
 466   HG03716     -9  91892  45255  648.209
 467   HG03714     -9  91890  45132  645.902
 468   HG03713     -9  91892  45196  645.033
 469   HG03711     -9  91890  45216  645.879
 470   HG03718     -9  91892  45271  647.091
 471   HG03686     -9  91890  45330    648.9
 472   HG03908     -9  91890  45214  646.398
 473   HG03679     -9  91892  44783  639.987
 474   HG03902     -9  91890  45268  647.952
 475   HG03900     -9  91892  45332  650.116
 476   HG03907     -9  91892  45362  647.089
 477   HG03672     -9  91890  45011  641.316
 478   HG03673     -9  91892  45247  646.845
 479   HG04059     -9  91892  45145  646.862
 480   HG04054     -9  91890  45216  647.411
 481   HG04056     -9  91888  45257  646.458
 482   HG03874     -9  91890  45381  649.316
 483   HG03872     -9  91886  45238  643.653
 484   HG03873     -9  91892  44996  646.692
 485   HG03870     -9  91888  45007  642.256
 486   HG03871     -9  91892  45209  645.951
 487   HG03490     -9  91890  45032  645.222
 488   HG03491     -9  91888  45098  646.677
 489   HG04173     -9  91890  45248  645.808
