# Supplementary material for: Comparing distributions of polygenic risk scores of type 2 diabetes and coronary heart disease within different populations
Source: PLoS One. 2017 Jul 5;12(7):e0179238. doi: 10.1371/journal.pone.0179238 (PMC5497939; doi:10.1371/journal.pone.0179238)
Supplement: S2 File — (ZIP) [file pone.0179238.s002.zip › T2D_AFR_SCORES.txt]

 FID       IID  PHENO    CNT   CNT2 SCORESUM
   1   HG03270     -9  14744   4192  4.82636
   2   HG03271     -9  14744   4233  5.31631
   3   HG03279     -9  14742   4327  5.23782
   4   HG02477     -9  14742   4132  5.53863
   5   HG02476     -9  14742   4080  4.73974
   6   HG02471     -9  14744   4130  4.50357
   7   HG02470     -9  14744   4164  5.22294
   8   HG02479     -9  14744   4188   4.9717
   9   HG02511     -9  14744   4288  5.15363
  10   HG01885     -9  14740   4237  5.53811
  11   HG01886     -9  14742   4173  4.59024
  12   HG01880     -9  14740   4016   4.4504
  13   HG01883     -9  14742   4127  4.48395
  14   HG01882     -9  14742   4212  5.17068
  15   HG01889     -9  14742   4255  4.98203
  16   NA19207     -9  14744   4194  5.91188
  17   HG03548     -9  14742   4292  5.65266
  18   HG02860     -9  14744   4300  5.30318
  19   HG02861     -9  14744   4212  5.05892
  20   NA20127     -9  14740   4215  4.45714
  21   NA20126     -9  14742   4046  4.46066
  22   NA19923     -9  14742   3938  3.52199
  23   HG02282     -9  14744   4106  4.28317
  24   HG02283     -9  14744   4045  4.64409
  25   HG02281     -9  14744   4235  5.41209
  26   HG02284     -9  14744   4084  4.50588
  27   NA19118     -9  14742   4274  4.79792
  28   NA19119     -9  14744   4196  5.09063
  29   NA19448     -9  14742   4157  4.47153
  30   NA19449     -9  14742   4081  4.64692
  31   NA19113     -9  14744   4281  5.22993
  32   NA19446     -9  14742   4230  5.71351
  33   NA19116     -9  14744   4276    5.459
  34   NA19117     -9  14744   4310  5.52749
  35   NA19114     -9  14742   4231  4.83522
  36   NA19443     -9  14740   4178  5.18602
  37   HG03247     -9  14740   4264  5.55585
  38   HG03246     -9  14742   4279  4.86932
  39   HG03241     -9  14744   4301  5.14161
  40   HG03240     -9  14742   4267  4.60038
  41   NA19206     -9  14742   4186  5.23172
  42   NA19204     -9  14744   4207  5.69542
  43   NA19200     -9  14742   4193  5.16716
  44   NA19201     -9  14744   4279  5.96412
  45   NA18489     -9  14744   4253   3.8469
  46   NA19209     -9  14740   4215  5.20109
  47   NA18488     -9  14742   4257  5.71392
  48   HG02462     -9  14744   4224  5.25524
  49   HG02461     -9  14740   4165  5.24703
  50   HG02464     -9  14740   4156  6.21598
  51   HG02465     -9  14742   4247  5.24399
  52   HG03391     -9  14742   4268   5.3931
  53   HG03397     -9  14744   4231  4.24296
  54   HG03394     -9  14742   4244  5.72804
  55   HG03025     -9  14742   4217  5.54919
  56   HG03024     -9  14742   4224   5.1883
  57   HG03027     -9  14744   4189  5.03996
  58   HG03028     -9  14740   4224  3.94002
  59   HG02676     -9  14744   4245  5.37972
  60   HG02675     -9  14744   4298  5.53826
  61   HG02679     -9  14744   4189  4.66947
  62   HG02678     -9  14742   4157  4.51253
  63   HG01890     -9  14744   4113  3.98875
  64   HG01896     -9  14742   4216  6.13667
  65   HG01894     -9  14744   4181  4.49009
  66   NA18934     -9  14744   4251  5.94476
  67   NA18933     -9  14744   4262  4.48989
  68   HG02703     -9  14742   4233  5.44916
  69   HG02702     -9  14740   4214  4.95464
  70   HG02819     -9  14742   4265   5.0205
  71   HG02813     -9  14742   4312    3.874
  72   HG02811     -9  14744   4214  5.16269
  73   HG02810     -9  14740   4225   4.9176
  74   HG02817     -9  14744   4216   4.5525
  75   HG02816     -9  14740   4252  4.53083
  76   HG02814     -9  14742   4316  5.12014
  77   HG02923     -9  14742   4348   5.9226
  78   HG02922     -9  14744   4208  4.64232
  79   NA19471     -9  14744   4237  4.68945
  80   NA19473     -9  14740   4129   5.1087
  81   NA19472     -9  14742   4113  4.75645
  82   NA19475     -9  14740   4244  5.16408
  83   NA19474     -9  14744   4250  5.28063
  84   HG01912     -9  14744   4105  5.22971
  85   HG03258     -9  14742   4226    5.803
  86   NA19307     -9  14740   4257  5.05366
  87   HG02497     -9  14742   4204  6.00203
  88   HG02496     -9  14744   4218  4.05799
  89   HG03388     -9  14744   4298  5.13021
  90   HG02255     -9  14742   4169  4.91206
  91   HG02256     -9  14742   3991  4.41155
  92   HG03382     -9  14742   4220  5.49825
  93   HG03385     -9  14742   4223  5.16185
  94   NA19095     -9  14742   4212  4.66345
  95   NA19093     -9  14742   4306  5.88566
  96   NA19092     -9  14744   4255  4.98152
  97   HG03039     -9  14744   4158  4.20123
  98   HG02666     -9  14742   4223  4.86201
  99   HG02667     -9  14744   4293  5.01008
 100   NA18924     -9  14742   4320  5.00931
 101   NA18923     -9  14744   4272  5.24821
 102   HG02715     -9  14744   4185  4.60759
 103   HG02716     -9  14740   4182  5.46024
 104   HG03539     -9  14744   4303  4.74708
 105   HG03538     -9  14740   4243  4.79588
 106   HG02808     -9  14738   4183  5.06222
 107   HG02804     -9  14740   4205  4.40181
 108   HG02805     -9  14742   4214  4.74048
 109   HG02807     -9  14740   4301  5.17238
 110   HG01915     -9  14744   4206  4.57056
 111   HG01914     -9  14742   4105  3.84538
 112   NA19332     -9  14742   4207   4.4323
 113   HG02938     -9  14744   4295  5.18987
 114   HG03563     -9  14740   4267  6.04269
 115   HG03567     -9  14742   4258  5.34696
 116   NA19466     -9  14744   4181  5.74916
 117   NA19467     -9  14742   4213   4.7079
 118   NA19462     -9  14742   4163  4.83142
 119   NA19463     -9  14742   4247   5.3854
 120   NA19461     -9  14744   4173  3.86667
 121   NA19468     -9  14744   4145  3.88465
 122   HG03048     -9  14740   4151  4.69372
 123   NA19982     -9  14742   4134   4.7372
 124   NA19316     -9  14742   4223  4.80406
 125   NA19317     -9  14744   4226  5.41269
 126   NA19310     -9  14742   4131  4.31503
 127   NA19312     -9  14742   4312  4.78256
 128   NA19904     -9  14742   4125   4.9105
 129   HG02489     -9  14740   4159  5.08709
 130   HG02484     -9  14738   4183  4.61017
 131   HG02485     -9  14744   4016  4.06597
 132   HG02481     -9  14744   4128  4.65784
 133   NA19144     -9  14744   4296  4.53295
 134   NA19147     -9  14742   4195  4.76752
 135   NA19146     -9  14742   4225  4.53294
 136   HG03280     -9  14742   4256  6.03565
 137   HG01879     -9  14742   4187  4.82576
 138   NA18912     -9  14744   4209  4.24294
 139   NA18915     -9  14744   4331  6.21475
 140   NA18917     -9  14744   4295  4.54759
 141   NA18916     -9  14744   4301  6.08212
 142   HG02721     -9  14742   4201  4.43198
 143   HG02722     -9  14742   4155  4.81976
 144   HG02839     -9  14742   4163  5.46149
 145   HG03521     -9  14744   4271  5.27659
 146   NA19920     -9  14742   4194  4.60944
 147   NA19318     -9  14744   4187  5.25043
 148   NA19319     -9  14744   4240  4.03814
 149   NA19314     -9  14744   4172  4.26076
 150   NA19315     -9  14742   4179  6.38163
 151   HG02013     -9  14742   4199  5.42536
 152   HG02012     -9  14742   4158  4.78777
 153   HG02010     -9  14742   4144  4.69038
 154   HG02014     -9  14744   4066  4.02072
 155   NA19328     -9  14744   4160   4.9804
 156   NA19321     -9  14742   4192  5.63446
 157   NA19323     -9  14742   4182  5.48081
 158   NA19324     -9  14744   4173  5.10212
 159   NA19327     -9  14744   4183  4.57804
 160   NA19257     -9  14744   4194  6.72238
 161   HG02343     -9  14744   4039  3.23878
 162   HG03298     -9  14744   4283  4.83928
 163   HG03297     -9  14744   4273  5.43389
 164   HG03294     -9  14742   4287   5.3028
 165   HG03295     -9  14744   4277  5.38698
 166   HG03291     -9  14744   4239  5.16601
 167   HG02642     -9  14744   4312   4.7452
 168   HG02643     -9  14744   4237  4.83014
 169   HG02646     -9  14742   4229  4.11901
 170   HG02645     -9  14740   4156  4.74474
 171   NA19031     -9  14744   4233  5.71918
 172   NA18908     -9  14740   4226  4.97879
 173   NA18909     -9  14742   4237  5.22189
 174   NA18907     -9  14740   4286  4.57972
 175   NA19038     -9  14744   4241  4.57155
 176   HG03518     -9  14744   4220  5.03146
 177   HG02820     -9  14742   4300  5.97543
 178   NA19819     -9  14744   4144  4.26615
 179   NA19818     -9  14744   4063  4.47534
 180   NA20276     -9  14742   4145  4.30095
 181   NA20274     -9  14744   3937  3.36366
 182   NA20278     -9  14744   3787  3.47138
 183   HG02009     -9  14738   4083  5.30243
 184   NA19098     -9  14742   4166  5.01029
 185   NA19401     -9  14742   4186  4.44217
 186   NA19403     -9  14744   4118  5.59796
 187   NA19404     -9  14744   4227  4.95806
 188   NA19625     -9  14744   4105   3.8582
 189   NA19248     -9  14740   4222  5.33532
 190   NA19247     -9  14744   4243  5.18682
 191   HG03199     -9  14740   4228  4.44344
 192   HG03198     -9  14744   4254   5.7171
 193   HG03195     -9  14742   4308  4.86328
 194   HG03196     -9  14742   4277  4.66419
 195   HG03190     -9  14742   4171  5.68293
 196   HG03193     -9  14744   4227  4.41045
 197   HG03354     -9  14744   4284   4.2787
 198   HG03352     -9  14744   4187  4.82741
 199   HG03351     -9  14744   4279  4.94815
 200   HG03460     -9  14740   4230  5.29638
 201   NA19334     -9  14742   4139  5.68069
 202   NA19331     -9  14742   4179  4.86103
 203   NA19338     -9  14742   4268  5.69818
 204   HG03175     -9  14744   4328   5.2378
 205   HG03172     -9  14744   4223  5.09142
 206   HG02585     -9  14742   4256  4.94319
 207   HG02586     -9  14744   4221  4.79232
 208   HG02580     -9  14744   4202  4.47973
 209   HG02583     -9  14740   4203  5.20424
 210   HG02582     -9  14742   4236  4.74402
 211   HG02589     -9  14744   4152  5.50651
 212   HG02588     -9  14742   4188  5.53141
 213   NA19922     -9  14744   3933  4.17537
 214   HG02968     -9  14740   4266  4.59707
 215   NA20318     -9  14740   3958  4.62785
 216   NA20314     -9  14744   3740  3.91758
 217   NA20317     -9  14742   3989  3.95944
 218   NA19445     -9  14744   4106  4.95134
 219   NA19439     -9  14740   4171  5.62127
 220   NA19438     -9  14744   4172  5.05577
 221   NA19435     -9  14738   4237  4.96861
 222   NA19434     -9  14744   4116  4.88292
 223   NA19437     -9  14742   4251   4.9653
 224   NA19436     -9  14744   4165  5.33029
 225   NA19431     -9  14742   4235  4.92042
 226   NA19430     -9  14744   4228  5.12256
 227   NA19185     -9  14744   4265  5.26156
 228   NA19184     -9  14742   4154  5.62519
 229   NA19189     -9  14744   4175  5.10102
 230   HG02108     -9  14744   3969  4.41842
 231   HG02107     -9  14742   4288  5.78885
 232   HG03189     -9  14744   4259  4.07085
 233   NA19984     -9  14742   4156  4.74042
 234   NA19704     -9  14742   4059  5.28825
 235   HG03342     -9  14740   4252  5.40286
 236   HG03343     -9  14742   4259  5.10074
 237   NA19440     -9  14744   4218  4.24137
 238   HG03166     -9  14744   4233  5.32901
 239   HG03160     -9  14744   4231  4.95815
 240   HG03162     -9  14744   4242  4.81624
 241   HG03163     -9  14744   4355  5.65254
 242   HG03168     -9  14742   4225  4.87367
 243   HG03169     -9  14742   4277  4.81786
 244   HG02756     -9  14742   4222  4.58611
 245   HG02757     -9  14742   4251  5.69613
 246   HG02759     -9  14740   4252  6.36962
 247   HG02594     -9  14744   4165  5.21014
 248   HG02595     -9  14742   4266  4.87832
 249   HG03572     -9  14742   4319  6.01858
 250   HG03571     -9  14742   4233  5.70374
 251   HG03577     -9  14744   4270  5.37298
 252   HG03575     -9  14744   4287  5.17937
 253   HG03578     -9  14742   4215  4.34023
 254   NA19360     -9  14742   4155  3.89971
 255   HG01958     -9  14742   4126  4.05827
 256   HG01956     -9  14738   4177  5.14744
 257   HG03401     -9  14742   4302  5.39968
 258   HG02979     -9  14738   4192  4.74789
 259   HG02970     -9  14744   4231  5.60826
 260   HG02971     -9  14742   4209  4.49776
 261   HG02973     -9  14744   4206  5.31918
 262   HG02974     -9  14744   4249  5.34156
 263   HG02976     -9  14744   4228   5.4823
 264   HG02977     -9  14740   4224  5.06736
 265   NA18910     -9  14744   4274  4.60528
 266   NA20321     -9  14744   4078  4.33484
 267   NA20320     -9  14744   4168  4.38016
 268   NA20412     -9  14744   4074  4.65234
 269   NA19428     -9  14742   4157  5.06067
 270   NA19429     -9  14744   4185  5.01176
 271   NA19190     -9  14744   4338  4.81929
 272   HG02111     -9  14742   4173  3.99314
 273   NA19198     -9  14742   4232  4.92224
 274   HG03378     -9  14742   4265  4.92659
 275   HG03370     -9  14742   4252  4.76889
 276   HG03372     -9  14744   4244   4.2989
 277   HG03376     -9  14742   4272  4.56291
 278   NA19350     -9  14742   4190  4.90847
 279   NA19351     -9  14744   4300  5.12111
 280   NA19456     -9  14744   4214  5.26166
 281   NA19355     -9  14742   4248  5.07296
 282   HG03082     -9  14742   4177  4.77075
 283   HG03081     -9  14744   4253  5.56809
 284   HG03086     -9  14744   4311  5.58831
 285   HG03085     -9  14742   4252  4.53617
 286   HG03084     -9  14744   4272  5.05319
 287   HG03088     -9  14740   4222  4.57175
 288   NA19455     -9  14740   4193     4.81
 289   NA18486     -9  14742   4294  6.22102
 290   HG03157     -9  14744   4292  5.59728
 291   HG03159     -9  14742   4249  4.81595
 292   NA19451     -9  14744   4244  4.70081
 293   HG02837     -9  14742   4212  4.22896
 294   HG02836     -9  14744   4233  5.92064
 295   HG02769     -9  14744   4159  5.12649
 296   HG02768     -9  14742   4219  4.56054
 297   HG02760     -9  14744   4258  4.17262
 298   HG02763     -9  14744   4250  6.15368
 299   HG02568     -9  14744   4219  3.98463
 300   HG02562     -9  14740   4253   5.9197
 301   HG02561     -9  14742   4196  5.29902
 302   HG03520     -9  14744   4211  5.17796
 303   HG03565     -9  14744   4293  4.72215
 304   HG02944     -9  14744   4245  5.87234
 305   HG02947     -9  14742   4255  5.02892
 306   HG02946     -9  14744   4234  5.03048
 307   HG02941     -9  14740   4296    5.294
 308   HG03419     -9  14744   4252  5.29238
 309   HG02943     -9  14744   4277  4.86134
 310   HG03410     -9  14742   4238  4.28741
 311   NA20334     -9  14744   3970   3.1964
 312   NA20332     -9  14744   4167  3.59689
 313   NA20339     -9  14738   4102  5.11117
 314   NA19160     -9  14744   4274  4.74777
 315   HG03366     -9  14740   4269  4.79426
 316   HG03367     -9  14742   4215  4.79102
 317   HG03363     -9  14740   4218  4.15159
 318   NA19703     -9  14742   4022  4.49916
 319   NA19701     -9  14744   4131  5.08132
 320   NA19700     -9  14744   4141  4.84645
 321   NA19707     -9  14742   4044  4.01677
 322   HG03369     -9  14736   4246  5.92409
 323   NA18501     -9  14740   4255  4.93797
 324   NA19017     -9  14744   4219  4.85353
 325   HG03091     -9  14740   4171  5.27484
 326   HG03095     -9  14738   4203  5.03735
 327   HG03096     -9  14740   4306   5.2622
 328   HG03097     -9  14742   4310  5.17764
 329   HG03099     -9  14742   4167  5.34446
 330   NA19019     -9  14742   4298   5.5819
 331   NA19385     -9  14738   4228  5.69806
 332   NA19384     -9  14742   4259  4.75862
 333   NA19383     -9  14742   4203  5.47056
 334   NA19380     -9  14744   4159  4.47063
 335   HG02309     -9  14744   4121  4.34377
 336   HG02308     -9  14744   4133  5.85194
 337   NA18498     -9  14744   4304   5.7926
 338   NA18499     -9  14740   4239  5.05329
 339   HG02307     -9  14742   4101  4.54744
 340   NA19043     -9  14740   4152  4.33572
 341   HG02419     -9  14742   4194  6.16998
 342   HG02772     -9  14740   4209  5.33836
 343   HG02771     -9  14738   4231  4.21586
 344   HG02574     -9  14744   4158  4.37287
 345   HG02577     -9  14740   4058  4.52093
 346   HG02570     -9  14744   4294  3.81697
 347   HG02571     -9  14744   4247  4.58048
 348   HG02573     -9  14742   4205  4.80903
 349   NA18508     -9  14742   4197  4.72221
 350   HG03559     -9  14740   4227  4.67707
 351   HG03558     -9  14742   4316  6.09816
 352   HG03557     -9  14742   4324  4.55582
 353   HG03556     -9  14742   4256  4.95368
 354   HG02952     -9  14744   4203  5.76954
 355   HG02953     -9  14742   4203  4.69687
 356   HG02798     -9  14742   4242  4.89566
 357   HG02799     -9  14744   4222  5.01885
 358   NA19346     -9  14742   4185  5.09679
 359   NA20291     -9  14744   4166   5.0711
 360   NA20296     -9  14742   4036  4.21972
 361   NA20299     -9  14742   3977  3.77188
 362   NA20298     -9  14744   4187  5.79452
 363   NA20342     -9  14742   3923  3.55432
 364   NA20340     -9  14744   4192  3.44435
 365   NA20346     -9  14740   4083  4.33042
 366   NA20348     -9  14742   4086  4.12522
 367   NA19171     -9  14744   4299  5.08939
 368   NA19172     -9  14744   4228  5.28767
 369   HG03313     -9  14744   4266  5.71293
 370   HG03311     -9  14744   4310  6.29963
 371   NA19711     -9  14742   4134  5.34691
 372   NA19712     -9  14744   4200  6.09334
 373   NA19713     -9  14742   4096  3.90603
 374   NA19378     -9  14742   4174  3.92553
 375   NA19379     -9  14744   4145  5.59532
 376   NA19376     -9  14742   4239  4.94774
 377   NA19377     -9  14742   4218   4.6268
 378   NA19374     -9  14740   4178   6.1496
 379   NA19375     -9  14740   4231  5.00567
 380   NA19394     -9  14740   4207  5.00131
 381   NA19395     -9  14744   4246  5.50206
 382   NA19397     -9  14744   4190  6.02084
 383   NA19390     -9  14742   4200  4.52088
 384   NA19391     -9  14744   4212   4.7965
 385   HG03225     -9  14740   4246  5.27442
 386   HG03224     -9  14744   4137   5.2722
 387   NA19399     -9  14742   4191  5.12686
 388   HG02318     -9  14742   4221  4.92763
 389   HG02314     -9  14742   4198  4.66791
 390   HG02315     -9  14742   4153  4.62896
 391   HG02317     -9  14744   4219  5.67027
 392   HG03139     -9  14742   4315  5.81729
 393   HG03133     -9  14744   4223  4.84169
 394   HG03132     -9  14742   4276  4.77552
 395   HG03130     -9  14742   4255   4.9441
 396   HG03135     -9  14744   4272  4.64933
 397   HG02549     -9  14744   4287  4.53627
 398   HG03046     -9  14742   4230  4.54823
 399   HG03045     -9  14742   4250   5.3198
 400   HG03040     -9  14740   4280   5.7679
 401   HG02541     -9  14740   4142  4.79926
 402   HG02545     -9  14742   4186  4.60647
 403   HG03049     -9  14742   4275  5.03357
 404   HG02546     -9  14744   4128  5.29587
 405   HG02891     -9  14742   4206  5.02285
 406   HG02890     -9  14742   4261  5.41608
 407   HG02896     -9  14742   4219  5.66826
 408   HG02895     -9  14744   4224  5.32882
 409   HG03547     -9  14744   4258   6.0889
 410   HG03428     -9  14742   4236  4.60227
 411   HG03436     -9  14742   4247  4.46694
 412   HG03437     -9  14744   4246  5.48288
 413   HG03432     -9  14744   4298    4.583
 414   HG03433     -9  14744   4183   5.1794
 415   HG03439     -9  14744   4189  5.57392
 416   NA19320     -9  14738   4204  4.19664
 417   NA20289     -9  14744   4112  4.38661
 418   NA20287     -9  14740   3981  3.42271
 419   NA20282     -9  14744   4058  4.76287
 420   NA20281     -9  14744   4144  4.77676
 421   NA20351     -9  14742   3999  3.36583
 422   NA20355     -9  14744   4092  4.56777
 423   NA20356     -9  14740   4156  4.80106
 424   NA20357     -9  14744   4122   4.5146
 425   NA20359     -9  14744   4074  4.49956
 426   NA19149     -9  14740   4252  6.07154
 427   NA19141     -9  14744   4262  4.53342
 428   HG02144     -9  14744   4223  4.69508
 429   HG02143     -9  14744   3974  3.64771
 430   HG03300     -9  14742   4238  4.80122
 431   HG03301     -9  14742   4253  5.24177
 432   HG03303     -9  14744   4312  4.95389
 433   HG03304     -9  14742   4280  5.27326
 434   HG02095     -9  14740   4157   4.7867
 435   NA19030     -9  14740   4191  5.62286
 436   NA19035     -9  14742   4139  4.88009
 437   NA19037     -9  14744   4287    5.167
 438   NA19036     -9  14744   4233    6.677
 439   NA18520     -9  14744   4245  5.26096
 440   NA18522     -9  14742   4195  5.31222
 441   NA18523     -9  14742   4284  4.23393
 442   HG02325     -9  14742   4258  5.28549
 443   HG02323     -9  14742   4131  5.27752
 444   HG02322     -9  14740   4142  5.30077
 445   HG03129     -9  14744   4216  4.90886
 446   HG02433     -9  14744   4188  4.95701
 447   NA19256     -9  14744   4236  4.10321
 448   HG03120     -9  14740   4204  4.39211
 449   HG03121     -9  14742   4210  4.10298
 450   NA19921     -9  14744   3981  4.33235
 451   HG03123     -9  14740   4215   5.3029
 452   HG03124     -9  14744   4267  4.99429
 453   HG03126     -9  14742   4202  4.60791
 454   HG03127     -9  14742   4252  5.70027
 455   NA19159     -9  14744   4204  5.69736
 456   HG02557     -9  14742   4207  6.22994
 457   HG02554     -9  14740   4192  4.95434
 458   HG02555     -9  14738   4178  4.72946
 459   HG02558     -9  14744   4087  4.64631
 460   HG03054     -9  14742   4314  4.83518
 461   HG03055     -9  14740   4339  5.11476
 462   HG03057     -9  14744   4239  5.84796
 463   HG03052     -9  14744   4231  4.42238
 464   HG03058     -9  14744   4226  5.26953
 465   HG02881     -9  14744   4171  4.90042
 466   HG02882     -9  14742   4278  5.45018
 467   HG02884     -9  14744   4270  5.14936
 468   HG02885     -9  14740   4195  4.97794
 469   HG02887     -9  14744   4143  4.68693
 470   HG02888     -9  14740   4263  5.70138
 471   NA18858     -9  14744   4234  4.01432
 472   HG02332     -9  14742   4197   5.2573
 473   NA18853     -9  14742   4171  5.74731
 474   NA18856     -9  14744   4197  5.67949
 475   HG01990     -9  14742   4091   4.6367
 476   HG03442     -9  14740   4237  5.65365
 477   HG03446     -9  14744   4368  4.59277
 478   HG03445     -9  14740   4238  3.87262
 479   HG03449     -9  14742   4275  4.61912
 480   HG03202     -9  14742   4385   6.2744
 481   NA20294     -9  14742   4064  5.14456
 482   NA20362     -9  14744   3979  3.54593
 483   NA19143     -9  14744   4205  5.31587
 484   NA19152     -9  14740   4233   5.7181
 485   NA19153     -9  14742   4274  5.15019
 486   NA19028     -9  14742   4272  4.76712
 487   NA19026     -9  14744   4222  4.61012
 488   NA19027     -9  14744   4288   4.6269
 489   NA19024     -9  14744   4162  4.73617
 490   NA19025     -9  14742   4209  4.40532
 491   NA19023     -9  14744   4273  5.76679
 492   NA19020     -9  14744   4199  5.61975
 493   HG03209     -9  14740   4247  4.40316
 494   HG02330     -9  14744   4113  4.09951
 495   HG02337     -9  14742   4164  3.98079
 496   HG02334     -9  14744   4120  4.80319
 497   HG02339     -9  14742   4217  4.83723
 498   NA19107     -9  14742   4267   5.4566
 499   HG03115     -9  14738   4191  4.57538
 500   HG03114     -9  14744   4318  4.90031
 501   HG03117     -9  14744   4269  5.32123
 502   HG03111     -9  14742   4253  5.59697
 503   HG03112     -9  14744   4249   5.9277
 504   HG03118     -9  14742   4217  5.12329
 505   HG02429     -9  14744   4132  5.62573
 506   HG02427     -9  14740   4196   5.1771
 507   HG02420     -9  14744   3970  3.85562
 508   NA18517     -9  14744   4217  4.84045
 509   NA18516     -9  14742   4241  5.32558
 510   NA18511     -9  14742   4338  5.38974
 511   NA18510     -9  14744   4188   5.5511
 512   NA19175     -9  14744   4255  4.30182
 513   NA18519     -9  14740   4314  5.51548
 514   HG03061     -9  14744   4221  4.43266
 515   HG03060     -9  14744   4276  5.76303
 516   HG03063     -9  14744   4241  4.29418
 517   HG03064     -9  14740   4241  6.31948
 518   HG03066     -9  14740   4234  5.52583
 519   HG03069     -9  14742   4202  5.08728
 520   NA18865     -9  14742   4310   4.8319
 521   NA18864     -9  14744   4293  5.17339
 522   NA18867     -9  14742   4158  4.47029
 523   NA18861     -9  14744   4306    5.468
 524   NA18868     -9  14742   4211  4.94555
 525   HG02635     -9  14740   4276  4.82189
 526   HG02634     -9  14742   4206   4.7266
 527   HG01988     -9  14742   3951   3.1872
 528   HG01989     -9  14740   4071  4.85013
 529   HG01985     -9  14744   4219  4.52095
 530   HG01986     -9  14744   4111  5.09127
 531   HG03451     -9  14742   4203   4.8719
 532   HG03452     -9  14740   4228  4.21145
 533   HG03455     -9  14742   4185  4.36585
 534   HG03458     -9  14742   4218  5.03674
 535   HG02981     -9  14744   4203  5.60756
 536   HG02983     -9  14744   4209  4.66496
 537   HG02982     -9  14742   4299  4.61726
 538   NA19372     -9  14744   4261   5.7689
 539   HG02855     -9  14740   4177  5.36573
 540   HG02854     -9  14742   4314  5.54516
 541   HG02852     -9  14744   4253  4.33708
 542   HG02851     -9  14742   4240  5.54468
 543   HG03583     -9  14744   4231  4.43699
 544   HG03259     -9  14742   4258  5.29885
 545   NA19309     -9  14744   4186  4.94261
 546   NA19308     -9  14742   4219  5.60056
 547   NA19239     -9  14740   4266  4.82788
 548   NA19238     -9  14742   4216   5.2938
 549   NA19236     -9  14742   4258  5.11779
 550   NA19235     -9  14742   4260  4.84654
 551   NA19121     -9  14742   4253  4.58527
 552   NA19129     -9  14742   4167  4.92162
 553   HG03212     -9  14744   4203  4.63979
 554   NA19835     -9  14740   4120  5.00833
 555   NA19834     -9  14744   4036  5.09302
 556   HG03103     -9  14744   4232  5.34344
 557   HG03100     -9  14742   4238  5.21529
 558   NA19901     -9  14738   4188  3.56463
 559   NA19900     -9  14744   4038   4.8233
 560   HG03105     -9  14744   4194  5.60219
 561   HG03108     -9  14742   4236  5.11689
 562   HG03109     -9  14738   4245  5.29181
 563   NA19909     -9  14742   4116  3.71803
 564   NA19908     -9  14742   4153  5.42783
 565   HG02450     -9  14744   4117  4.10511
 566   HG02455     -9  14744   4029  4.86724
 567   NA18502     -9  14744   4165   5.2013
 568   NA18507     -9  14744   4278  5.55244
 569   NA18504     -9  14744   4182  5.22928
 570   NA18505     -9  14742   4267  4.76471
 571   HG02536     -9  14744   4120  4.52283
 572   HG02537     -9  14744   4232  5.76675
 573   HG03078     -9  14742   4241  4.82453
 574   HG03079     -9  14742   4297  5.21904
 575   HG03077     -9  14744   4198  6.20644
 576   HG03074     -9  14744   4158  4.35975
 577   HG03072     -9  14744   4183  4.44207
 578   HG03073     -9  14740   4267  4.91179
 579   NA18873     -9  14744   4249  5.04536
 580   NA18870     -9  14744   4275  5.87092
 581   NA18871     -9  14744   4233  5.59061
 582   NA18876     -9  14740   4245  5.13711
 583   NA18877     -9  14742   4192  5.79297
 584   NA18874     -9  14744   4255  5.51778
 585   NA18878     -9  14744   4171  4.86789
 586   NA18879     -9  14744   4259  5.58056
 587   HG02628     -9  14742   4275  5.14136
 588   HG02629     -9  14742   4183  5.18414
 589   HG02624     -9  14742   4150   4.5711
 590   HG02620     -9  14740   4226  4.24916
 591   HG02621     -9  14742   4248  4.96995
 592   HG02623     -9  14740   4242  5.55859
 593   HG03469     -9  14742   4230  4.80821
 594   HG03464     -9  14742   4168  4.36771
 595   HG03461     -9  14742   4236  5.17178
 596   HG02439     -9  14742   4282  4.45922
 597   HG02840     -9  14740   4232  5.04733
 598   NA19393     -9  14742   4230  5.10637
 599   HG03485     -9  14742   4330  4.59677
 600   HG03484     -9  14742   4253  5.28171
 601   HG03380     -9  14742   4232  5.56081
 602   NA19225     -9  14742   4204  4.25931
 603   NA19222     -9  14744   4283  5.36832
 604   NA19223     -9  14744   4084  4.56952
 605   NA19130     -9  14742   4256  4.53797
 606   NA19131     -9  14744   4290   5.7064
 607   NA19137     -9  14744   4210   5.0551
 608   NA19138     -9  14744   4228  5.62773
 609   HG03267     -9  14744   4197   5.0951
 610   NA19099     -9  14742   4313  5.00693
 611   HG03265     -9  14742   4259  4.78078
 612   NA19041     -9  14744   4223  4.27672
 613   NA19042     -9  14744   4230  4.63315
 614   HG03268     -9  14740   4245  5.05756
 615   NA19096     -9  14742   4300  4.51736
 616   HG03457     -9  14744   4278  5.48629
 617   NA19347     -9  14738   4257   5.6165
 618   NA19913     -9  14742   4078  4.76525
 619   NA19916     -9  14742   4137  4.88065
 620   NA19917     -9  14744   4097  4.35625
 621   NA19914     -9  14744   4001  4.01023
 622   HG02449     -9  14740   4149  5.86686
 623   HG02442     -9  14744   4339  5.22559
 624   HG02445     -9  14744   4171  5.56262
 625   HG02508     -9  14744   4230  5.77441
 626   HG02505     -9  14744   4182  4.98261
 627   HG02501     -9  14744   4114  4.80256
 628   HG02502     -9  14742   4085  4.52723
 629   HG03511     -9  14742   4194  4.97262
 630   HG03515     -9  14744   4278  4.56891
 631   HG03514     -9  14744   4306  5.17818
 632   HG03517     -9  14744   4195  4.49363
 633   NA18881     -9  14744   4296  4.63176
 634   NA19197     -9  14744   4297  4.53854
 635   HG02611     -9  14744   4162  4.80295
 636   HG02610     -9  14742   4236  3.69915
 637   HG02613     -9  14744   4218  4.97333
 638   HG02614     -9  14744   4249  5.54773
 639   HG03478     -9  14744   4213  4.61943
 640   HG03479     -9  14740   4126   4.1409
 641   HG03472     -9  14742   4250  4.81257
 642   HG03473     -9  14740   4111  4.16308
 643   HG03470     -9  14744   4230  5.31758
 644   HG03476     -9  14742   4292  5.41015
 645   HG03136     -9  14742   4219  4.68423
 646   HG02870     -9  14742   4223  5.44348
 647   HG02879     -9  14742   4264  4.37484
 648   HG02878     -9  14744   4290  6.09204
 649   HG03499     -9  14744   4252  4.52383
 650   NA19210     -9  14744   4240  4.80174
 651   NA19213     -9  14744   4235  6.21081
 652   NA19214     -9  14740   4245  5.99419
 653   HG02054     -9  14744   4113  5.48487
 654   HG02053     -9  14744   4158  4.87935
 655   HG02052     -9  14744   4238  4.75598
 656   HG02051     -9  14740   4386  5.85521
 657   NA19454     -9  14744   4148  4.38394
 658   NA19108     -9  14740   4266  5.14073
 659   NA19457     -9  14742   4186  5.22795
 660   NA19102     -9  14744   4350  5.68108
 661   NA19452     -9  14742   4153  5.05014
