# Supplementary material for: Comparing distributions of polygenic risk scores of type 2 diabetes and coronary heart disease within different populations
Source: PLoS One. 2017 Jul 5;12(7):e0179238. doi: 10.1371/journal.pone.0179238 (PMC5497939; doi:10.1371/journal.pone.0179238)
Supplement: S2 File — (ZIP) [file pone.0179238.s002.zip › T2D_AMR_SCORES.txt]

 FID       IID  PHENO    CNT   CNT2 SCORESUM
   1   NA19670     -9  14784   3695  3.37619
   2   NA19679     -9  14784   3492  2.52477
   3   NA19678     -9  14784   3614  2.63533
   4   HG01398     -9  14784   3673  2.76948
   5   HG01390     -9  14784   3737  4.00273
   6   HG01393     -9  14784   3627  1.87763
   7   HG01392     -9  14782   3651  3.70602
   8   HG01395     -9  14784   3543  2.82668
   9   HG01396     -9  14782   3660   2.8106
  10   HG02277     -9  14784   3740    3.154
  11   HG02275     -9  14784   3736  3.57879
  12   HG02274     -9  14784   3874   4.4359
  13   HG01260     -9  14784   3672  3.46389
  14   HG02271     -9  14784   3853  3.80966
  15   HG01269     -9  14784   3591  2.83441
  16   HG02278     -9  14784   3729  4.06916
  17   HG01067     -9  14784   3628  1.98846
  18   HG01066     -9  14784   3629  2.43097
  19   HG01064     -9  14784   3597  2.74245
  20   HG01063     -9  14782   3739  2.79017
  21   HG01061     -9  14782   3583   1.9576
  22   HG01060     -9  14784   3554  2.82684
  23   HG01069     -9  14784   3676  2.00103
  24   HG01468     -9  14784   3544  2.42214
  25   HG01462     -9  14784   3798  3.45114
  26   HG01461     -9  14784   3679  3.43063
  27   HG01465     -9  14784   3576  2.17428
  28   HG01464     -9  14784   3699  2.39772
  29   HG00638     -9  14782   3596  2.94229
  30   HG00637     -9  14784   3658  3.07993
  31   HG02286     -9  14784   3796   3.9469
  32   HG02285     -9  14784   3715  3.28783
  33   HG01098     -9  14784   3620  3.04166
  34   HG01092     -9  14784   3687  2.73171
  35   HG01097     -9  14784   3546  2.27273
  36   HG01094     -9  14784   3514  2.01862
  37   HG01095     -9  14784   3560  2.56586
  38   NA19682     -9  14784   3670  3.81042
  39   NA19681     -9  14784   3741  4.51942
  40   NA19684     -9  14784   3601   2.5135
  41   NA19664     -9  14784   3752  3.98335
  42   NA19661     -9  14784   3663  3.63032
  43   NA19663     -9  14784   3675   3.2665
  44   HG01384     -9  14784   3602  2.72696
  45   HG01383     -9  14784   3544  2.95972
  46   HG01389     -9  14784   3612  2.86418
  47   HG01272     -9  14782   3715  3.35858
  48   HG02265     -9  14784   3883   3.9422
  49   HG02266     -9  14784   3812  2.93389
  50   HG01271     -9  14784   3698   3.5757
  51   HG02260     -9  14784   3733  2.99649
  52   HG01277     -9  14784   3664  2.38113
  53   HG02262     -9  14784   3737  3.38533
  54   HG01275     -9  14784   3443  1.68233
  55   HG01965     -9  14784   3734  3.05375
  56   HG01075     -9  14784   3506   1.6968
  57   HG01077     -9  14784   3696  2.26865
  58   HG01070     -9  14784   3596  2.26162
  59   HG01072     -9  14784   3624  2.48227
  60   HG01073     -9  14784   3623  2.59296
  61   HG01079     -9  14784   3669  2.87019
  62   HG01892     -9  14784   3788  3.86375
  63   HG01893     -9  14784   3817  4.98859
  64   HG02272     -9  14784   3828  3.58074
  65   HG01479     -9  14784   3527  3.38881
  66   HG01474     -9  14784   3615  3.46725
  67   HG01447     -9  14784   3586  2.77505
  68   NA19655     -9  14784   3631  2.55117
  69   NA19658     -9  14784   3648   3.6503
  70   HG01101     -9  14784   3661  2.25088
  71   NA19783     -9  14784   3757  3.65412
  72   NA19782     -9  14784   3673   4.0033
  73   NA19780     -9  14784   3571  2.92046
  74   NA19786     -9  14784   3725  3.81844
  75   NA19785     -9  14782   3786  3.93665
  76   NA19789     -9  14784   3579  2.86882
  77   NA19788     -9  14784   3751  3.99092
  78   HG02253     -9  14784   3650  3.04522
  79   HG02252     -9  14784   3725  4.39032
  80   HG02259     -9  14784   3909    3.461
  81   HG01286     -9  14784   3624  3.34601
  82   HG01284     -9  14784   3674  2.80381
  83   HG01281     -9  14784   3542  2.47224
  84   HG01280     -9  14784   3687  2.52023
  85   HG01047     -9  14784   3527  1.73065
  86   HG01049     -9  14784   3722  2.30734
  87   HG01048     -9  14782   3581  2.48618
  88   NA19750     -9  14784   3595  3.90118
  89   NA19759     -9  14784   3878  3.73252
  90   HG01917     -9  14784   3788  3.44742
  91   HG01444     -9  14784   3583   3.0509
  92   HG01441     -9  14784   3635  2.78126
  93   HG01440     -9  14784   3736  2.73547
  94   HG01443     -9  14784   3714  3.41446
  95   HG01918     -9  14784   3732  3.97619
  96   NA19792     -9  14784   3686  3.20962
  97   NA19794     -9  14784   3655  1.92519
  98   NA19795     -9  14784   3645  2.45358
  99   HG01058     -9  14784   3667  2.97384
 100   HG01054     -9  14784   3538  2.88435
 101   HG01055     -9  14784   3647  2.95065
 102   HG01052     -9  14784   3678   2.9018
 103   HG01051     -9  14784   3669  3.40436
 104   HG01456     -9  14784   3649  3.31622
 105   HG01455     -9  14784   3616  2.95481
 106   HG01459     -9  14784   3674  2.45245
 107   HG00640     -9  14784   3585  2.52238
 108   HG00641     -9  14784   3560    2.367
 109   NA19648     -9  14784   3480  1.64278
 110   NA19649     -9  14784   3666  2.29632
 111   HG01119     -9  14784   3525  3.13041
 112   HG01113     -9  14784   3527  3.54022
 113   HG01112     -9  14784   3532  2.18866
 114   HG01111     -9  14784   3615  2.28049
 115   HG01110     -9  14784   3668  2.79726
 116   NA19747     -9  14784   3661   2.4679
 117   NA19746     -9  14784   3798  4.47957
 118   NA19741     -9  14784   3870  4.45346
 119   NA19749     -9  14784   3724  3.84434
 120   HG02345     -9  14784   3743   3.1303
 121   HG01933     -9  14784   3751  3.12699
 122   HG01932     -9  14784   3734  3.28907
 123   HG01935     -9  14784   3690  3.87565
 124   HG01936     -9  14784   3701  3.52726
 125   HG01939     -9  14784   3786  3.74142
 126   HG01938     -9  14784   3834  4.30854
 127   HG02002     -9  14784   3782  3.37002
 128   HG02003     -9  14784   3811  3.33103
 129   HG02006     -9  14784   3919  3.55027
 130   HG02008     -9  14784   3775  3.66527
 131   NA19720     -9  14784   3755   3.1623
 132   NA19723     -9  14784   3802  4.08244
 133   NA19722     -9  14784   3677  2.34161
 134   HG01108     -9  14784   4080  4.96245
 135   HG01104     -9  14784   3543   2.6455
 136   HG01105     -9  14784   3633  2.48004
 137   HG01107     -9  14784   3727  2.16236
 138   HG01102     -9  14784   3665  2.63085
 139   NA19728     -9  14784   3847  4.47881
 140   NA19755     -9  14784   3728  3.75567
 141   NA19756     -9  14784   3719   3.5395
 142   NA19752     -9  14784   3710  2.77628
 143   NA19758     -9  14784   3814  3.98645
 144   HG01325     -9  14782   3589  1.95103
 145   HG01326     -9  14782   3608  2.23485
 146   HG01323     -9  14784   3627   2.9316
 147   HG01926     -9  14784   3818  3.65671
 148   HG01927     -9  14784   3856  3.77958
 149   HG01924     -9  14784   3785  3.89199
 150   HG01923     -9  14784   3732  3.89224
 151   HG01920     -9  14784   3842  3.72401
 152   HG01921     -9  14784   3765  3.84481
 153   NA19762     -9  14784   3770  4.03135
 154   HG02102     -9  14784   3794  3.23786
 155   HG02105     -9  14784   3845  3.51018
 156   HG02104     -9  14784   3871   3.2784
 157   HG01139     -9  14784   3693  4.18835
 158   HG01131     -9  14784   3563  2.43537
 159   HG01130     -9  14784   3502  2.59427
 160   HG01133     -9  14784   3541   3.0476
 161   HG01134     -9  14784   3645  2.38259
 162   HG01137     -9  14784   3646    2.012
 163   HG01136     -9  14784   3657  2.58339
 164   NA19761     -9  14784   3674  4.64486
 165   NA19764     -9  14784   3734  2.83284
 166   NA19669     -9  14784   3623  3.32954
 167   HG01311     -9  14784   3563  3.50388
 168   HG01312     -9  14784   3568  2.67712
 169   NA19652     -9  14784   3624  2.81862
 170   NA19735     -9  14784   3826  3.31402
 171   NA19657     -9  14784   3646  2.98302
 172   HG01489     -9  14784   3524  1.54269
 173   HG01488     -9  14784   3610  3.46958
 174   HG01953     -9  14784   3779  3.82045
 175   HG01951     -9  14784   3882  3.19494
 176   HG01950     -9  14784   3814  4.64608
 177   HG01485     -9  14782   3794  2.96301
 178   HG01954     -9  14784   3733  3.03579
 179   HG01556     -9  14782   3709  3.33887
 180   HG01551     -9  14784   3806  3.55381
 181   HG01550     -9  14784   3580  2.89235
 182   HG01124     -9  14784   3619  2.55062
 183   HG01125     -9  14784   3629  2.52591
 184   HG01122     -9  14784   3597  3.31668
 185   HG01121     -9  14784   3608  3.12717
 186   NA19779     -9  14784   3677  2.40511
 187   NA19776     -9  14784   3735  3.78774
 188   NA19777     -9  14784   3733  2.89126
 189   NA19774     -9  14784   3767  2.76788
 190   NA19773     -9  14784   3587  2.89933
 191   NA19770     -9  14784   3698  2.93108
 192   NA19771     -9  14784   3705  3.31965
 193   NA19725     -9  14784   3670  2.92417
 194   HG01308     -9  14784   3667  3.21917
 195   HG01305     -9  14784   3660  3.88429
 196   HG01302     -9  14784   3595  3.17376
 197   HG01303     -9  14784   3669  3.07137
 198   HG01486     -9  14784   3656  2.61307
 199   HG01497     -9  14784   3696  2.24597
 200   HG01494     -9  14784   3674  2.78056
 201   HG01495     -9  14782   3706  2.90323
 202   HG01492     -9  14784   3619  2.01069
 203   HG01491     -9  14784   3458  1.86403
 204   HG01498     -9  14784   3623  2.55925
 205   HG01948     -9  14784   3907  3.64321
 206   HG01941     -9  14784   3831  4.33057
 207   HG01942     -9  14784   3813  3.18907
 208   HG01944     -9  14782   3873  3.90049
 209   HG01945     -9  14784   3759  3.91453
 210   HG01947     -9  14784   3727  3.38322
 211   NA19729     -9  14784   3801  3.37015
 212   HG00551     -9  14782   3656  3.21666
 213   HG00553     -9  14784   3672  3.70521
 214   HG00554     -9  14784   3615  3.07816
 215   HG02301     -9  14784   3804   4.2333
 216   HG02304     -9  14784   3902  3.26151
 217   HG01378     -9  14784   3616  2.54838
 218   HG01372     -9  14784   3531   1.6736
 219   HG01377     -9  14784   3665  2.68185
 220   HG01375     -9  14784   3683  3.22132
 221   HG01374     -9  14784   3529  2.73926
 222   HG01205     -9  14784   3635  1.86136
 223   HG01204     -9  14784   3613  2.67084
 224   HG01200     -9  14784   3543  2.64203
 225   NA19676     -9  14784   3591  2.93473
 226   HG01974     -9  14784   3853  3.21487
 227   HG01977     -9  14784   3778   3.8387
 228   HG01976     -9  14784   3743   3.9638
 229   HG01971     -9  14782   3757  3.16935
 230   HG01970     -9  14784   3790   2.5112
 231   HG01973     -9  14784   3810  4.10242
 232   HG01979     -9  14784   3715  3.04884
 233   HG01571     -9  14784   3705  3.27242
 234   HG01572     -9  14784   3843  3.29105
 235   HG01577     -9  14784   3702  3.42538
 236   HG01578     -9  14784   3610   4.4003
 237   HG01140     -9  14784   3556  2.40437
 238   HG01142     -9  14784   3745  3.69897
 239   HG01148     -9  14784   3535  2.01623
 240   HG01149     -9  14784   3727  2.53138
 241   NA19719     -9  14784   3631  3.37261
 242   NA19716     -9  14784   3660  3.14622
 243   NA19717     -9  14784   3730  3.53793
 244   HG02312     -9  14784   3717  2.79544
 245   HG01369     -9  14784   3742  3.52485
 246   HG01360     -9  14784   3567  3.73436
 247   HG01362     -9  14784   3595  2.82279
 248   HG01363     -9  14782   3735  3.56867
 249   HG01365     -9  14784   3671  2.56096
 250   HG01366     -9  14784   3673  2.46538
 251   HG01961     -9  14784   3821  2.38508
 252   HG01967     -9  14784   3738  3.52773
 253   HG01968     -9  14784   3823  4.10729
 254   HG01566     -9  14784   3651  3.10289
 255   HG01565     -9  14784   3765  3.12013
 256   HG02147     -9  14784   3828  3.91288
 257   HG02146     -9  14784   3796  3.40877
 258   HG01174     -9  14784   3526  2.48688
 259   HG01177     -9  14784   3554  2.18777
 260   HG01176     -9  14782   3557  3.25654
 261   HG01171     -9  14784   3686  2.95847
 262   HG01170     -9  14784   3647  3.51623
 263   HG01173     -9  14784   3554  1.26823
 264   HG02090     -9  14784   3872  3.90034
 265   HG01354     -9  14784   3584  1.75533
 266   HG01357     -9  14784   3567  2.47959
 267   HG01356     -9  14784   3617  2.50412
 268   HG01351     -9  14784   3584  2.01474
 269   HG01350     -9  14784   3635  3.45667
 270   HG01353     -9  14784   3570  2.59508
 271   HG01359     -9  14784   3596  2.59665
 272   HG01197     -9  14784   3557  1.81693
 273   NA19726     -9  14784   3740  3.90628
 274   HG01191     -9  14784   3587  3.02858
 275   HG01190     -9  14784   3640   2.8399
 276   HG01198     -9  14784   3697  2.26937
 277   NA19740     -9  14784   3823  4.70376
 278   HG01997     -9  14784   3767   4.1396
 279   HG01992     -9  14784   3830  4.38335
 280   HG01991     -9  14784   3781   3.4692
 281   NA19732     -9  14784   3839  4.98094
 282   NA19731     -9  14784   3840  3.69236
 283   NA19734     -9  14784   3714  2.93094
 284   HG02150     -9  14784   3733  3.43291
 285   HG01168     -9  14784   3542  2.13114
 286   HG01162     -9  14784   3647  2.87112
 287   HG01161     -9  14784   3702  3.63007
 288   HG01167     -9  14784   3709  2.98758
 289   HG01164     -9  14784   3523  1.72286
 290   HG02089     -9  14784   3663   2.9897
 291   HG00740     -9  14784   3559  1.90775
 292   HG00743     -9  14784   3669  3.10803
 293   HG00742     -9  14784   3550  2.03803
 294   HG01342     -9  14784   3904  3.92013
 295   HG01341     -9  14784   3637  3.54808
 296   HG01344     -9  14784   3572  3.34532
 297   HG01345     -9  14782   3606  2.98205
 298   HG01348     -9  14784   3638  3.06761
 299   HG01187     -9  14782   3741  3.59272
 300   HG01182     -9  14784   3613  2.95558
 301   HG01183     -9  14784   3626  3.20463
 302   HG01188     -9  14784   3600  3.00962
 303   HG02425     -9  14784   3749  3.41407
 304   HG02348     -9  14784   3750  3.93655
 305   HG01980     -9  14784   3679  2.85786
 306   HG01982     -9  14784   3762  3.06345
 307   HG01435     -9  14784   3703  3.70583
 308   HG01437     -9  14784   3481  2.95672
 309   HG01431     -9  14784   3724  2.02758
 310   HG01432     -9  14784   3614   1.0816
 311   HG01438     -9  14784   3541  2.37563
 312   NA19651     -9  14784   3614  2.86474
 313   NA19654     -9  14784   3689   3.3769
 314   HG01248     -9  14784   3716  2.90498
 315   HG01242     -9  14784   3841  3.60277
 316   HG01241     -9  14784   4030  4.04217
 317   HG01247     -9  14780   3670  3.08078
 318   HG01403     -9  14780   3684  4.22453
 319   HG01402     -9  14784   3613  3.90206
 320   HG01405     -9  14784   3540  2.72347
 321   HG01259     -9  14784   3547  1.30939
 322   HG01250     -9  14784   3592   2.9952
 323   HG01251     -9  14784   3598  1.95243
 324   HG01253     -9  14784   3537  2.75724
 325   HG01254     -9  14784   3744  4.09961
 326   HG01256     -9  14784   3550  1.42644
 327   HG01257     -9  14784   3636  2.61182
 328   HG01085     -9  14784   3641  2.84837
 329   HG01086     -9  14784   3669  2.87897
 330   HG01080     -9  14784   3593  2.42722
 331   HG01083     -9  14784   3596  2.46214
 332   HG01082     -9  14784   3699  3.40498
 333   HG01414     -9  14784   3699  3.52274
 334   HG01412     -9  14782   3625   3.6025
 335   HG01413     -9  14784   3657  1.77966
 336   HG02299     -9  14784   3755  3.24479
 337   HG02298     -9  14784   3653  3.61362
 338   HG02291     -9  14784   3848  3.33474
 339   HG02292     -9  14784   3806  2.99673
 340   HG01089     -9  14782   3723  3.94769
 341   HG01088     -9  14784   3687  3.11015
 342   HG00739     -9  14784   3503  3.31582
 343   HG00731     -9  14784   3466  3.00062
 344   HG00732     -9  14782   3481  2.60103
 345   HG00734     -9  14784   3544  2.45937
 346   HG00736     -9  14784   3538   2.8251
 347   HG00737     -9  14784   3589  2.74933
