# Supplementary material for: Comparing distributions of polygenic risk scores of type 2 diabetes and coronary heart disease within different populations
Source: PLoS One. 2017 Jul 5;12(7):e0179238. doi: 10.1371/journal.pone.0179238 (PMC5497939; doi:10.1371/journal.pone.0179238)
Supplement: S2 File — (ZIP) [file pone.0179238.s002.zip › T2D_EAS_SCORES.txt]

 FID       IID  PHENO    CNT   CNT2 SCORESUM
   1   HG00421     -9  14022   3931   4.6416
   2   HG00422     -9  14022   3928  5.14094
   3   HG00428     -9  14020   3989  4.98125
   4   NA19077     -9  14022   3865  3.98578
   5   NA19070     -9  14022   3874  4.26265
   6   NA19079     -9  14022   3968  3.84046
   7   NA19078     -9  14022   3919  3.98555
   8   HG02512     -9  14022   3879  4.93724
   9   HG02513     -9  14022   3934  4.52328
  10   NA18550     -9  14022   3951  4.46747
  11   HG01868     -9  14022   3927  5.02139
  12   NA18553     -9  14022   3995  5.50012
  13   NA18557     -9  14022   3918  4.11616
  14   HG00631     -9  14022   3905  5.16121
  15   HG00632     -9  14022   3874  4.41182
  16   HG00634     -9  14022   3855  4.03476
  17   HG02048     -9  14022   3936  3.82748
  18   HG02049     -9  14022   3874  3.76048
  19   HG02047     -9  14022   3970  5.29921
  20   HG02040     -9  14022   3977  3.97312
  21   HG00705     -9  14020   3998  4.63767
  22   HG00704     -9  14022   3964  4.73283
  23   HG00707     -9  14022   3947  4.22594
  24   HG00701     -9  14022   3862  4.62628
  25   HG00708     -9  14020   4000  4.32058
  26   NA18605     -9  14022   3941   3.9713
  27   NA18648     -9  14022   4025   4.5659
  28   NA18645     -9  14022   3925  4.56503
  29   NA18644     -9  14022   3980  4.30316
  30   NA18647     -9  14022   3914  4.83738
  31   NA18646     -9  14022   3852  3.98866
  32   NA18641     -9  14022   3914  4.72436
  33   NA18640     -9  14022   3939  5.17788
  34   NA18643     -9  14022   3869  4.45173
  35   NA18642     -9  14022   4027  4.53516
  36   HG00410     -9  14022   3976  4.10253
  37   HG00419     -9  14022   3968  5.03892
  38   NA19062     -9  14022   3932  5.06101
  39   NA19060     -9  14022   3933  4.86221
  40   NA19067     -9  14022   3954  5.29601
  41   NA19068     -9  14022   3963  4.38964
  42   NA19072     -9  14022   3992  5.05314
  43   NA18939     -9  14022   3874  4.57492
  44   HG00626     -9  14022   4005  4.97656
  45   HG00625     -9  14020   3882  4.86879
  46   HG00622     -9  14022   3916  4.08308
  47   HG00623     -9  14022   3904  4.41812
  48   HG00620     -9  14020   3929  4.42686
  49   HG00628     -9  14022   3962  4.13547
  50   HG00629     -9  14022   3929  4.04606
  51   HG02079     -9  14022   3971  3.62255
  52   HG02078     -9  14022   3985  4.71054
  53   HG00451     -9  14020   3926  4.63582
  54   HG02073     -9  14020   3931  4.00493
  55   HG02072     -9  14022   4007  3.94786
  56   HG02075     -9  14022   3924  5.23451
  57   HG02076     -9  14022   3944  4.97891
  58   HG00717     -9  14022   3915  4.42811
  59   HG02383     -9  14022   3958  4.54687
  60   HG02382     -9  14022   3907  4.81374
  61   HG02380     -9  14022   3941  4.63729
  62   HG02386     -9  14022   4023  3.95739
  63   HG02385     -9  14022   3881  4.33314
  64   HG02384     -9  14022   3985  4.39732
  65   HG02389     -9  14022   3893  4.70809
  66   NA19011     -9  14022   3995  4.90783
  67   HG00409     -9  14022   3971  4.43338
  68   HG00406     -9  14022   3993  5.16483
  69   HG00407     -9  14022   3932  4.35804
  70   HG00404     -9  14022   3976  5.14057
  71   HG00403     -9  14022   3954  4.79142
  72   HG02250     -9  14022   3869  3.82957
  73   NA18956     -9  14022   3927  5.05303
  74   HG01046     -9  14022   3978  5.35233
  75   NA19091     -9  14022   3867  4.43703
  76   NA18950     -9  14022   4008  4.23964
  77   NA19010     -9  14022   3957  3.76463
  78   HG01869     -9  14022   3984  3.68794
  79   HG01867     -9  14022   3911  4.51544
  80   HG01866     -9  14022   3947  4.08375
  81   HG01864     -9  14022   3918  5.54157
  82   HG01863     -9  14022   3941  4.03299
  83   HG01862     -9  14022   3905   4.6881
  84   HG01861     -9  14022   3973  3.98032
  85   HG01860     -9  14022   3936  4.88976
  86   NA18616     -9  14022   3902  3.64537
  87   NA18617     -9  14022   3841  4.19076
  88   NA18612     -9  14022   3966  4.14826
  89   NA18613     -9  14022   3871  5.08098
  90   NA18610     -9  14022   3910  5.20561
  91   HG00651     -9  14022   3950  4.94746
  92   NA18595     -9  14022   3916  3.86621
  93   HG00650     -9  14022   4007  4.78669
  94   NA18596     -9  14022   3904  4.56032
  95   NA18591     -9  14022   3954  4.62522
  96   NA18592     -9  14022   3903  4.23444
  97   HG00653     -9  14022   3844  4.91715
  98   HG00657     -9  14022   3879  4.81132
  99   HG00656     -9  14022   3960  4.51092
 100   HG00654     -9  14020   3874  4.45526
 101   NA19074     -9  14022   3904  5.24274
 102   HG02067     -9  14022   4003  4.20057
 103   HG02064     -9  14022   3958   3.8967
 104   HG02060     -9  14020   3916   4.8163
 105   HG02061     -9  14022   3961  5.06718
 106   HG02069     -9  14022   3923  4.89085
 107   HG02390     -9  14022   3921  4.15894
 108   HG02391     -9  14020   3918  4.74667
 109   HG02392     -9  14022   3890  5.39203
 110   HG02394     -9  14022   3911  4.19001
 111   HG02395     -9  14022   4001  4.20911
 112   HG02396     -9  14022   3895  4.26575
 113   HG02397     -9  14022   3908  4.29018
 114   HG02398     -9  14022   4040  5.10333
 115   HG02399     -9  14022   3939  4.52957
 116   HG00479     -9  14022   3927  3.72067
 117   HG00478     -9  14022   4037  3.85202
 118   HG00473     -9  14020   3926   4.4858
 119   HG00472     -9  14022   3978  4.62456
 120   HG00476     -9  14022   3861   4.2371
 121   HG00475     -9  14022   3904  5.05458
 122   NA19088     -9  14022   3857   4.4526
 123   NA19089     -9  14022   3963  5.17162
 124   HG00500     -9  14022   3892  5.00722
 125   NA19084     -9  14022   3950  3.96536
 126   NA19085     -9  14022   3884   5.3648
 127   NA19081     -9  14022   3976  5.42352
 128   NA19082     -9  14022   3997  4.28545
 129   HG01878     -9  14022   3928  4.42899
 130   HG01874     -9  14022   3967  4.44881
 131   HG01870     -9  14022   4017  3.28464
 132   HG01871     -9  14022   3982  4.33751
 133   HG01872     -9  14022   3911  4.98969
 134   HG01873     -9  14022   4013  5.27547
 135   NA18615     -9  14020   4032  4.56743
 136   NA18981     -9  14022   3887  4.74152
 137   NA18611     -9  14022   4016  5.17066
 138   HG02017     -9  14020   3945    4.807
 139   HG02016     -9  14022   3900  4.85608
 140   HG02019     -9  14022   3995  5.49528
 141   HG01600     -9  14022   3901  4.08627
 142   NA19086     -9  14022   3872   4.9619
 143   HG02128     -9  14020   3890  4.52419
 144   HG02127     -9  14022   3935  4.82755
 145   HG02122     -9  14022   3902  4.57382
 146   HG02121     -9  14022   3944  4.56107
 147   HG00463     -9  14022   3932  4.58196
 148   HG00464     -9  14022   3927   5.4099
 149   NA19080     -9  14022   3923    5.246
 150   HG01029     -9  14022   3949  4.68796
 151   HG01028     -9  14022   3982    4.576
 152   HG00513     -9  14022   3899  4.10125
 153   NA18980     -9  14022   3981   4.1895
 154   NA19083     -9  14022   3934  3.88639
 155   HG00881     -9  14020   3914  4.32899
 156   HG00864     -9  14022   3931  3.91041
 157   HG01848     -9  14022   3943  5.42968
 158   HG00867     -9  14022   3964  4.17578
 159   HG01841     -9  14020   3941  3.94381
 160   HG01840     -9  14022   3961  5.18442
 161   HG01843     -9  14022   3923  4.70942
 162   HG01842     -9  14022   3925  4.46107
 163   HG01845     -9  14022   3939  4.43518
 164   HG01846     -9  14022   3916  3.59919
 165   HG01597     -9  14022   3907    2.768
 166   HG01596     -9  14022   3910  4.57477
 167   HG01595     -9  14018   3937  5.28054
 168   HG01599     -9  14022   3950  4.38917
 169   HG01598     -9  14022   4040  5.00504
 170   NA18978     -9  14022   3855  5.97506
 171   NA18977     -9  14022   3892  4.77024
 172   NA18976     -9  14020   3964  4.12514
 173   HG00675     -9  14022   3878  5.91275
 174   HG00674     -9  14022   4007  4.67929
 175   HG00671     -9  14022   3939  4.18888
 176   HG00672     -9  14022   3954  3.92586
 177   NA18951     -9  14022   3916  5.16038
 178   HG02138     -9  14022   4017  4.15269
 179   HG02139     -9  14022   3860  4.92434
 180   HG02134     -9  14020   3938  4.14203
 181   HG02136     -9  14022   3952  4.37683
 182   HG02137     -9  14022   3890  4.06036
 183   HG02130     -9  14022   3906  4.90194
 184   HG02131     -9  14022   3899  3.96497
 185   HG02133     -9  14022   3927  4.65988
 186   HG00457     -9  14022   3920  4.20803
 187   NA19087     -9  14022   3922  4.98953
 188   HG00452     -9  14022   3994  5.37094
 189   HG00458     -9  14022   3980  4.93596
 190   HG00693     -9  14022   3941  4.44255
 191   HG00692     -9  14022   3998  5.16486
 192   HG00690     -9  14022   3941  5.05063
 193   NA18633     -9  14018   3954  5.31136
 194   HG00699     -9  14022   3928  5.02069
 195   HG00698     -9  14022   3889  4.59325
 196   NA18599     -9  14022   3901  5.08818
 197   NA18597     -9  14022   3880  4.42952
 198   NA18593     -9  14020   3957  4.83917
 199   HG00525     -9  14022   3925  4.01255
 200   HG00524     -9  14022   3923  4.97853
 201   NA18757     -9  14022   3964  4.14798
 202   HG01031     -9  14020   3886  4.23172
 203   NA18577     -9  14022   3938  5.32837
 204   NA18574     -9  14022   3836  4.72035
 205   NA18573     -9  14022   3893   3.3243
 206   NA18572     -9  14022   3914  4.24677
 207   NA18571     -9  14022   3946  4.73321
 208   NA18570     -9  14020   3908  2.97453
 209   NA18579     -9  14022   3907  4.33249
 210   HG02355     -9  14022   3995  4.95717
 211   HG02356     -9  14020   3907   4.7705
 212   HG02351     -9  14022   3852  4.33633
 213   HG02353     -9  14022   3931  4.32659
 214   HG01857     -9  14022   3839  4.33218
 215   HG01855     -9  14022   3983  3.80915
 216   HG01852     -9  14020   3935  5.09576
 217   HG01853     -9  14022   3766  4.16886
 218   HG01850     -9  14022   3968  4.46264
 219   HG01851     -9  14022   3920  4.60426
 220   HG01858     -9  14020   3927  4.20938
 221   HG01859     -9  14022   3926  4.21695
 222   HG00851     -9  14022   3966   4.8706
 223   NA18979     -9  14022   3850  4.68618
 224   NA18973     -9  14022   3920  4.32353
 225   NA18972     -9  14022   3914  4.43458
 226   NA18971     -9  14022   3927  4.41339
 227   NA18970     -9  14022   3951  3.19995
 228   NA18975     -9  14020   3898  5.37871
 229   NA18974     -9  14022   3862  4.43195
 230   HG00982     -9  14022   3864  4.85014
 231   HG00662     -9  14022   3923  4.42215
 232   HG00663     -9  14022   3917  5.11185
 233   NA19066     -9  14022   3945  5.28146
 234   HG02035     -9  14022   3853  3.67326
 235   HG02031     -9  14020   3982  4.35746
 236   HG02032     -9  14022   3949  5.35829
 237   NA19064     -9  14022   3914   4.7626
 238   NA19065     -9  14022   3946  4.10016
 239   HG00443     -9  14020   3880  4.52922
 240   HG00446     -9  14022   3920  4.91592
 241   HG00445     -9  14020   3929  5.43749
 242   HG00449     -9  14022   4033  5.61618
 243   HG00684     -9  14022   3966  3.96687
 244   HG00683     -9  14020   3881   4.7627
 245   HG00689     -9  14022   3944  4.85452
 246   NA18582     -9  14022   3902  3.47517
 247   NA18748     -9  14022   3972  4.34829
 248   NA18749     -9  14022   3928  4.84383
 249   HG00536     -9  14022   3866  4.72748
 250   HG00537     -9  14022   4028  4.01792
 251   HG00534     -9  14020   3944  4.76447
 252   NA18747     -9  14022   3941  5.73874
 253   NA18740     -9  14022   3958  4.04231
 254   HG00533     -9  14020   3881  3.17861
 255   HG00530     -9  14022   3934  4.72673
 256   HG00531     -9  14022   3955  4.83123
 257   NA18564     -9  14020   3935  4.34402
 258   NA18565     -9  14022   3949  4.53231
 259   NA18566     -9  14022   3941  4.90418
 260   NA18567     -9  14022   3940  4.31979
 261   NA18560     -9  14022   3918  4.61416
 262   NA18561     -9  14022   3933  3.73318
 263   NA18562     -9  14020   3868  4.97603
 264   NA18563     -9  14022   3897  4.25263
 265   HG02360     -9  14022   3916  4.11357
 266   HG02364     -9  14022   3919  4.70655
 267   HG02367     -9  14022   3933  4.77889
 268   NA19007     -9  14022   3849   3.5267
 269   HG00844     -9  14022   3864  3.52558
 270   NA18968     -9  14022   3908   4.7333
 271   NA18969     -9  14022   3946  4.11285
 272   NA18960     -9  14022   3934  4.65519
 273   NA18961     -9  14022   3892  4.42549
 274   NA18962     -9  14022   3895  5.50326
 275   NA18963     -9  14022   3987  4.93261
 276   NA18964     -9  14022   3940  4.04675
 277   NA18965     -9  14022   4019  4.56201
 278   NA18966     -9  14022   4008  4.95222
 279   NA18967     -9  14020   3886  4.31562
 280   NA19075     -9  14022   3871  4.70189
 281   NA18549     -9  14022   3937   4.4595
 282   HG00879     -9  14022   3924  5.20817
 283   NA18548     -9  14022   3945   4.3106
 284   HG02028     -9  14022   3950  5.07512
 285   HG02029     -9  14022   3906  4.31408
 286   HG02023     -9  14022   3934  4.80775
 287   HG02020     -9  14022   3921  4.95758
 288   HG02026     -9  14020   3903  5.04558
 289   HG02025     -9  14022   3921  4.65111
 290   NA18547     -9  14022   4019  4.90429
 291   HG02116     -9  14022   3920  3.48036
 292   HG02113     -9  14022   3916  4.17599
 293   NA19063     -9  14022   3903    4.681
 294   HG00543     -9  14022   3879  4.65131
 295   HG00542     -9  14022   3936  4.69785
 296   NA18552     -9  14022   3952  4.83567
 297   NA18555     -9  14022   3988  4.52896
 298   NA18559     -9  14022   3985  4.56628
 299   NA18558     -9  14022   3887  4.43006
 300   HG02379     -9  14022   3972  5.59354
 301   HG02374     -9  14018   3897  4.65074
 302   HG02375     -9  14020   3927  4.76726
 303   HG02373     -9  14020   3967  4.13779
 304   HG02371     -9  14022   3902  4.74587
 305   NA18745     -9  14022   3908  3.75192
 306   NA18954     -9  14022   3948    4.626
 307   NA18957     -9  14022   3897   4.1826
 308   NA18953     -9  14022   3970   4.3876
 309   NA18952     -9  14022   3959  5.31668
 310   NA18959     -9  14022   3908   4.8828
 311   NA19012     -9  14022   3910  4.29747
 312   HG00442     -9  14022   3950  4.82992
 313   HG00448     -9  14022   3973   4.3788
 314   HG02166     -9  14022   3901  3.98955
 315   HG02165     -9  14022   3983  4.57468
 316   HG02164     -9  14022   3937  4.19876
 317   HG01795     -9  14022   3961  4.87532
 318   HG01794     -9  14020   3932  4.05221
 319   HG01797     -9  14022   4060  4.57103
 320   HG01796     -9  14022   3901  4.61779
 321   HG01799     -9  14020   3961  4.15427
 322   HG01798     -9  14022   3889  4.52163
 323   NA18940     -9  14022   3891  4.82624
 324   HG00559     -9  14022   3951  5.03149
 325   HG00556     -9  14022   3966  4.62376
 326   HG00557     -9  14022   3984  4.47267
 327   NA18546     -9  14020   3947  4.11822
 328   NA18544     -9  14020   3983  4.35214
 329   NA18545     -9  14022   3916  4.19822
 330   NA18542     -9  14022   3884  3.99965
 331   NA18543     -9  14022   3951  4.39732
 332   NA18541     -9  14022   3872   4.3098
 333   NA19076     -9  14022   3919  4.57703
 334   HG02410     -9  14022   3897  5.02259
 335   HG01809     -9  14022   3958  4.68937
 336   HG01808     -9  14022   4024  4.62614
 337   HG01805     -9  14022   3988  3.74243
 338   HG01804     -9  14022   4031  4.60971
 339   HG01807     -9  14022   3942  4.77348
 340   HG01806     -9  14022   3941  4.27155
 341   HG01801     -9  14022   4005  4.89962
 342   HG01800     -9  14022   3893  4.21047
 343   HG01802     -9  14020   3971  5.23621
 344   NA18942     -9  14022   3944  4.94275
 345   NA18943     -9  14022   3949  5.65412
 346   NA18941     -9  14022   3911   4.2179
 347   NA18946     -9  14022   3926  5.02625
 348   NA18947     -9  14022   4006  5.44664
 349   NA18944     -9  14022   3927  5.06293
 350   NA18945     -9  14022   3994  4.73803
 351   NA18948     -9  14022   3882  5.31355
 352   HG00956     -9  14022   3898  3.16831
 353   HG01849     -9  14022   3926  4.46375
 354   HG02178     -9  14022   3964  4.90158
 355   HG02179     -9  14022   3936   3.9846
 356   HG00565     -9  14022   3982  4.68217
 357   HG00566     -9  14022   3999  4.14597
 358   HG00560     -9  14022   3973   3.9649
 359   HG00766     -9  14022   3950  3.64311
 360   NA19004     -9  14022   3955  5.06604
 361   NA19005     -9  14022   3958  4.42725
 362   NA18539     -9  14020   3974  5.03817
 363   NA18538     -9  14022   3982  4.28296
 364   NA19000     -9  14022   3960  4.77076
 365   NA19001     -9  14022   3963  4.72953
 366   NA19002     -9  14022   3821  4.29921
 367   NA19003     -9  14022   3965   5.0074
 368   NA18533     -9  14022   3855  3.11756
 369   NA18532     -9  14022   4010  5.08994
 370   NA18531     -9  14022   3912  4.80532
 371   NA18530     -9  14022   3966  5.09702
 372   NA18537     -9  14022   3959  4.35698
 373   NA18536     -9  14022   3940   3.8665
 374   NA18535     -9  14020   3892  5.35442
 375   NA18534     -9  14022   3931  4.22246
 376   NA18629     -9  14022   3959  4.79084
 377   NA18628     -9  14022   3903  4.25831
 378   NA18626     -9  14022   3929  4.53081
 379   NA18623     -9  14020   4004   4.1836
 380   NA18620     -9  14022   3889  4.22042
 381   HG02407     -9  14022   3899   4.5571
 382   HG02401     -9  14022   3979  5.29612
 383   HG02402     -9  14022   3903  4.42875
 384   HG02408     -9  14022   3991  5.12182
 385   HG02409     -9  14022   3888  4.76884
 386   HG01812     -9  14022   4003  4.71983
 387   HG01813     -9  14022   3970  5.30214
 388   HG01810     -9  14022   3928  3.97538
 389   HG01811     -9  14022   3886  4.50746
 390   HG01816     -9  14022   3884   2.3496
 391   HG01817     -9  14020   3961  3.31528
 392   HG01815     -9  14022   3928  5.00549
 393   HG02141     -9  14022   3942   5.0012
 394   HG02140     -9  14022   3977  4.73653
 395   HG02142     -9  14022   3858  3.97077
 396   NA18528     -9  14022   3969  5.03441
 397   HG00583     -9  14022   3957  4.53335
 398   NA18525     -9  14022   3982  5.35091
 399   NA18526     -9  14022   3867  4.55719
 400   HG02086     -9  14022   3898   4.3556
 401   NA18638     -9  14022   3972  4.37819
 402   NA18639     -9  14022   4020  6.28438
 403   NA18634     -9  14022   3956    4.803
 404   NA18635     -9  14020   3912  3.95482
 405   NA18636     -9  14022   3906  4.23872
 406   NA18637     -9  14022   3985  4.82784
 407   NA18630     -9  14022   3803  4.55093
 408   NA18631     -9  14022   3898  5.06212
 409   NA18632     -9  14022   3960  4.76936
 410   HG00978     -9  14022   3927  4.67118
 411   HG02152     -9  14020   3948  4.55638
 412   HG02153     -9  14020   3900  3.20658
 413   HG02151     -9  14022   4054  4.34709
 414   HG02156     -9  14022   3947  4.15904
 415   HG02154     -9  14022   3984   4.8409
 416   HG02155     -9  14022   3945  4.40425
 417   HG02088     -9  14022   3940  4.34194
 418   HG00589     -9  14022   3913  4.13432
 419   HG02081     -9  14022   3910  3.66018
 420   HG02082     -9  14022   4038    3.953
 421   HG00584     -9  14022   4009  4.84146
 422   HG02084     -9  14020   3885  4.43462
 423   HG02085     -9  14022   3966  4.56938
 424   HG00581     -9  14022   3937  4.88855
 425   HG00580     -9  14022   3924  4.84849
 426   NA18609     -9  14022   4006  4.63276
 427   NA18608     -9  14022   3964  4.27673
 428   NA18603     -9  14022   3771   4.5649
 429   NA18602     -9  14022   3906  4.49003
 430   NA18606     -9  14020   3964  4.89729
 431   NA18999     -9  14022   3915  4.33284
 432   HG02522     -9  14022   3872   4.7242
 433   HG02521     -9  14022   3926  4.80815
 434   NA18991     -9  14022   3953  5.26212
 435   NA18990     -9  14022   3922  4.36376
 436   NA18993     -9  14022   3891  4.19874
 437   NA18992     -9  14022   4019    5.665
 438   NA18995     -9  14022   4012   4.6156
 439   NA18994     -9  14022   3867  4.33686
 440   NA18997     -9  14022   3963  4.77789
 441   HG02070     -9  14022   3976  4.30958
 442   HG01865     -9  14022   3931    5.721
 443   NA18949     -9  14020   3923  4.66866
 444   NA18998     -9  14022   3897  4.57597
 445   HG02087     -9  14022   3945  5.25787
 446   HG00598     -9  14022   4014  4.12687
 447   HG00599     -9  14020   3841  4.77834
 448   HG00595     -9  14022   3893  3.97803
 449   HG00596     -9  14022   3903  4.55778
 450   HG00590     -9  14022   3884  3.94528
 451   HG00592     -9  14022   3998   5.2783
 452   HG00593     -9  14022   3942   4.0526
 453   HG00759     -9  14022   3882    5.609
 454   NA19059     -9  14022   3886  5.30235
 455   NA19058     -9  14022   3922  4.12564
 456   NA19057     -9  14022   3959  4.51534
 457   NA19056     -9  14022   3914  3.84709
 458   NA19055     -9  14020   3933  4.56248
 459   NA19054     -9  14022   3877  4.62155
 460   HG02181     -9  14022   3936  4.84122
 461   HG02180     -9  14022   3927  3.96134
 462   NA18614     -9  14022   3854   4.8065
 463   HG02182     -9  14022   3888  3.87109
 464   HG02185     -9  14022   3933  4.34919
 465   HG02184     -9  14022   3913   4.7049
 466   HG02187     -9  14022   4015  4.78391
 467   HG02186     -9  14022   4055  4.48188
 468   HG02188     -9  14022   3943  4.56676
 469   NA18618     -9  14022   3861  4.44911
 470   NA18619     -9  14022   3851  4.47707
 471   NA18986     -9  14022   3890  5.64834
 472   NA18987     -9  14022   4016  4.47714
 473   NA18984     -9  14022   3949  4.48916
 474   NA18985     -9  14022   3908  5.12016
 475   NA18982     -9  14022   3945  4.32176
 476   NA18983     -9  14020   3861  4.08956
 477   NA18988     -9  14022   3922  4.53752
 478   NA18989     -9  14020   4000  5.42483
 479   NA19006     -9  14022   3850    4.321
 480   HG01844     -9  14022   4011   5.5539
 481   HG01847     -9  14022   3896  4.22147
 482   NA19009     -9  14022   3981  4.99291
 483   HG00619     -9  14022   3893  5.46784
 484   HG00614     -9  14022   3999  4.66142
 485   HG00613     -9  14020   3915  4.35222
 486   HG00611     -9  14022   3895  5.20818
 487   HG00610     -9  14022   3944  5.14706
 488   HG00729     -9  14020   3914  4.35753
 489   HG00728     -9  14022   3900  4.52429
 490   NA18627     -9  14022   3924   5.1177
 491   NA18625     -9  14022   3922  4.43326
 492   NA18624     -9  14022   3906   4.4082
 493   HG02190     -9  14022   3868  4.16876
 494   NA18622     -9  14022   3872  4.83429
 495   HG00437     -9  14020   3999  3.48552
 496   HG00436     -9  14022   3898  4.12063
 497   NA18621     -9  14020   3919  4.60209
 498   NA19090     -9  14022   3981  5.06703
 499   HG02406     -9  14022   3911  5.12526
 500   HG00608     -9  14022   4021  4.91325
 501   HG00607     -9  14022   3860   3.6813
 502   HG02058     -9  14022   4002  4.37094
 503   HG02057     -9  14022   3915  4.72112
 504   HG02050     -9  14022   3913  4.13591
