# Supplementary material for: Comparing distributions of polygenic risk scores of type 2 diabetes and coronary heart disease within different populations
Source: PLoS One. 2017 Jul 5;12(7):e0179238. doi: 10.1371/journal.pone.0179238 (PMC5497939; doi:10.1371/journal.pone.0179238)
Supplement: S2 File — (ZIP) [file pone.0179238.s002.zip › T2D_EST_SCORES.txt]

 FID         IID  PHENO    CNT   CNT2 SCORESUM
   1      E00001     -9  14784   3423  1.86669
   2      E00002     -9  14788   3418 0.892386
   3      E00003     -9  14786   3433  1.79279
   4      E00004     -9  14784   3426  2.19126
   5      E00005     -9  14788   3462  2.12447
   6      E00006     -9  14786   3437  1.54013
   7      E00007     -9  14788   3449  2.14476
   8      E00008     -9  14788   3410  2.11697
   9      E00009     -9  14786   3415  2.04234
  10      E00010     -9  14782   3434 0.748861
  11      E00011     -9  14776   3425  1.53907
  12      E00012     -9  14782   3394  1.84521
  13      E00013     -9  14788   3375  1.83671
  14      E00014     -9  14786   3430  1.11934
  15      E00015     -9  14786   3425  2.17799
  16      E00016     -9  14786   3390  1.54346
  17      E00017     -9  14788   3439  1.88406
  18      E00018     -9  14784   3415  1.67806
  19      E00019     -9  14786   3440  2.22167
  20      E00020     -9  14788   3489  1.81419
  21      E00021     -9  14782   3456   1.4379
  22      E00022     -9  14788   3461  2.06836
  23      E00023     -9  14784   3393   2.4669
  24      E00024     -9  14784   3395  1.10012
  25      E00025     -9  14786   3445   2.8034
  26      E00026     -9  14786   3375   1.3657
  27      E00027     -9  14788   3487  2.09863
  28      E00028     -9  14782   3406  1.85317
  29      E00029     -9  14786   3377  1.74057
  30      E00030     -9  14786   3437  2.10319
  31      E00031     -9  14788   3442  0.35629
  32      E00032     -9  14788   3470  1.93741
  33      E00033     -9  14788   3404  1.28646
  34      E00034     -9  14786   3508  1.60118
  35      E00035     -9  14788   3480 0.979927
  36      E00036     -9  14782   3452  2.22476
  37      E00037     -9  14784   3453  1.42142
  38      E00038     -9  14784   3483  2.00337
  39      E00039     -9  14788   3428  1.92518
  40      E00040     -9  14788   3412  2.40625
  41      E00041     -9  14788   3500   2.1483
  42      E00042     -9  14786   3451   1.7794
  43      E00043     -9  14786   3431  1.85063
  44      E00044     -9  14788   3393  2.15789
  45      E00045     -9  14786   3348  1.00128
  46      E00046     -9  14786   3434  2.42512
  47      E00047     -9  14788   3433 0.571692
  48      E00048     -9  14788   3358  1.90929
  49      E00049     -9  14788   3386  1.14581
  50      E00050     -9  14786   3421  2.12653
  51      E00051     -9  14786   3390  1.14995
  52      E00052     -9  14788   3400  1.43283
  53      E00053     -9  14786   3441  1.78181
  54      E00054     -9  14788   3442  2.03248
  55      E00055     -9  14786   3357 0.936903
  56      E00056     -9  14788   3442  2.15833
  57      E00057     -9  14786   3445  1.52543
  58      E00058     -9  14788   3396  2.02984
  59      E00059     -9  14788   3412  1.45489
  60      E00060     -9  14786   3390  1.35178
  61      E00061     -9  14788   3439  2.05006
  62      E00062     -9  14786   3367  2.37322
  63      E00063     -9  14782   3459  1.13659
  64      E00064     -9  14788   3449  1.35652
  65      E00065     -9  14778   3401   1.6892
  66      E00066     -9  14788   3469  2.37528
  67      E00067     -9  14786   3512   1.3678
  68      E00068     -9  14786   3372  1.66762
  69      E00069     -9  14788   3435  1.94229
  70      E00070     -9  14784   3482  2.08012
  71      E00071     -9  14788   3448  1.98793
  72      E00072     -9  14784   3487  1.88191
  73      E00073     -9  14788   3475  1.83832
  74      E00074     -9  14786   3509  2.78839
  75      E00075     -9  14784   3493 0.942377
  76      E00076     -9  14788   3506  1.52911
  77      E00077     -9  14784   3515  1.74604
  78      E00078     -9  14788   3403  2.21721
  79      E00079     -9  14782   3388  1.57713
  80      E00080     -9  14786   3471   1.0255
  81      E00081     -9  14786   3432   1.9425
  82      E00082     -9  14784   3429  1.74319
  83      E00083     -9  14788   3495  1.32379
  84      E00084     -9  14788   3393  1.09513
  85      E00085     -9  14786   3483  2.20175
  86      E00086     -9  14784   3518  1.86936
  87      E00087     -9  14788   3394  1.56548
  88      E00088     -9  14788   3464  1.91157
  89      E00089     -9  14788   3425  2.04426
  90      E00090     -9  14788   3451  1.26939
  91      E00091     -9  14786   3440 0.748451
  92      E00092     -9  14786   3492   2.2911
  93      E00093     -9  14788   3490  2.07261
  94      E00094     -9  14774   3453  2.04511
  95      E00095     -9  14786   3380  2.64373
  96      E00096     -9  14788   3426  1.95454
  97      E00097     -9  14788   3448  1.72449
  98      E00098     -9  14782   3374  1.68357
  99      E00099     -9  14788   3448  1.38368
 100      E00100     -9  14788   3520  2.06092
 101      E00101     -9  14788   3479  2.89886
 102      E00102     -9  14786   3461  1.72552
 103      E00103     -9  14788   3447   2.2805
 104      E00104     -9  14788   3528  2.59124
 105      E00105     -9  14784   3471  1.28476
 106      E00106     -9  14788   3440  2.01406
 107      E00107     -9  14784   3414 0.831033
 108      E00108     -9  14786   3475  1.89549
 109      E00109     -9  14780   3418 0.937719
 110      E00110     -9  14788   3473  1.12605
 111      E00111     -9  14788   3450  2.96116
 112      E00112     -9  14786   3515  2.96261
 113      E00113     -9  14786   3466  1.84639
 114      E00114     -9  14788   3478  2.21603
 115      E00115     -9  14788   3383  2.08052
 116      E00116     -9  14786   3474  2.02213
 117      E00117     -9  14788   3481  2.53035
 118      E00118     -9  14786   3456  1.38892
 119      E00119     -9  14786   3429  2.27352
 120      E00120     -9  14784   3346  1.70669
 121      E00121     -9  14786   3435  1.03501
 122      E00122     -9  14786   3489   1.6411
 123      E00123     -9  14784   3524  2.44876
 124      E00124     -9  14788   3492  1.57084
 125      E00125     -9  14788   3489  2.39892
 126      E00126     -9  14788   3512  1.63947
 127      E00127     -9  14786   3413  2.16484
 128      E00128     -9  14786   3462  1.92295
 129      E00129     -9  14782   3414  1.24779
 130      E00130     -9  14788   3484  1.84176
 131      E00131     -9  14786   3410  1.92095
 132      E00132     -9  14788   3437  1.32897
 133      E00133     -9  14784   3448  2.63615
 134      E00134     -9  14784   3451  1.48529
 135      E00135     -9  14788   3441  2.35424
 136      E00136     -9  14784   3446  1.40496
 137      E00137     -9  14786   3367  1.83761
 138      E00138     -9  14788   3459  1.13224
 139      E00139     -9  14788   3424  1.24819
 140      E00140     -9  14784   3424  3.03082
 141      E00141     -9  14788   3446  1.18214
 142      E00142     -9  14788   3458  1.70455
 143      E00143     -9  14786   3436  0.88715
 144      E00144     -9  14786   3391  1.19795
 145      E00145     -9  14788   3414  2.84471
 146      E00146     -9  14786   3458  1.36019
 147      E00147     -9  14782   3540  2.42376
 148      E00148     -9  14786   3502  2.28373
 149      E00149     -9  14782   3437  2.35335
 150      E00150     -9  14786   3425  1.70238
 151      E00151     -9  14786   3463  2.08942
 152      E00152     -9  14784   3413  1.63018
 153      E00153     -9  14788   3368  2.57579
 154      E00154     -9  14786   3477  1.50749
 155      E00155     -9  14782   3444  1.52641
 156      E00156     -9  14788   3499  2.15969
 157      E00157     -9  14786   3437   1.7138
 158      E00158     -9  14788   3429  1.72906
 159      E00159     -9  14788   3423  2.19468
 160      E00160     -9  14786   3423  1.54937
 161      E00161     -9  14788   3413   1.6712
 162      E00162     -9  14786   3461  1.63069
 163      E00163     -9  14786   3423  1.44128
 164      E00164     -9  14786   3500  1.26043
 165      E00165     -9  14778   3485  1.97902
 166      E00166     -9  14786   3483  2.40121
 167      E00167     -9  14788   3508  1.28663
 168      E00168     -9  14786   3484  1.99058
 169      E00169     -9  14788   3409  1.07646
 170      E00170     -9  14786   3474  1.53385
 171      E00171     -9  14786   3419 0.752242
 172      E00172     -9  14786   3414  1.62367
 173      E00173     -9  14788   3456  1.85884
 174      E00174     -9  14788   3447  1.32089
 175      E00175     -9  14786   3436  1.11988
 176      E00176     -9  14788   3362  1.59085
 177      E00177     -9  14786   3452  1.89447
 178      E00178     -9  14786   3475  0.96047
 179      E00179     -9  14786   3518  2.29314
 180      E00180     -9  14788   3520  1.83158
 181      E00181     -9  14786   3426  1.89593
 182      E00182     -9  14786   3482   2.1118
 183      E00183     -9  14788   3378  1.56044
 184      E00184     -9  14788   3490  1.21027
 185      E00185     -9  14788   3365  1.72617
 186      E00186     -9  14786   3470  1.24838
 187      E00187     -9  14788   3456  1.88347
 188      E00188     -9  14788   3396  1.43914
 189      E00189     -9  14786   3473  2.14106
 190      E00190     -9  14788   3433  1.17462
 191      E00191     -9  14788   3431  1.76699
 192      E00192     -9  14788   3454  2.55198
 193      E00193     -9  14788   3341  2.39098
 194      E00194     -9  14784   3417  3.12645
 195      E00195     -9  14788   3470  2.37206
 196      E00196     -9  14786   3443  1.24952
 197      E00197     -9  14786   3419  2.37565
 198      E00198     -9  14784   3499  1.81019
 199      E00199     -9  14786   3439   2.7671
 200      E00200     -9  14782   3281  1.68428
 201      E00201     -9  14784   3359  1.64721
 202      E00202     -9  14786   3442 0.602882
 203      E00203     -9  14788   3448  1.42691
 204      E00204     -9  14788   3428  2.00026
 205      E00205     -9  14784   3471  2.13277
 206      E00206     -9  14786   3326  2.42553
 207      E00207     -9  14788   3405    1.137
 208      E00208     -9  14788   3496  2.08895
 209      E00209     -9  14784   3398  2.67737
 210      E00210     -9  14784   3501  1.83251
 211      E00211     -9  14788   3423  2.04772
 212      E00212     -9  14786   3476  1.95304
 213      E00213     -9  14786   3456  1.47642
 214      E00214     -9  14788   3524  1.45087
 215      E00215     -9  14786   3417  2.21888
 216      E00216     -9  14786   3370  1.98422
 217      E00217     -9  14788   3436  1.35878
 218      E00218     -9  14786   3428   1.9231
 219      E00219     -9  14786   3487  2.47889
 220      E00220     -9  14786   3427  1.95702
 221      E00221     -9  14788   3468  1.66115
 222      E00222     -9  14782   3396  2.13874
 223      E00223     -9  14784   3479  1.58515
 224      E00224     -9  14778   3428  2.18889
 225      E00225     -9  14788   3519   1.9563
 226      E00226     -9  14780   3421  1.49312
 227      E00227     -9  14786   3475  1.76279
 228      E00228     -9  14788   3460  1.03911
 229      E00229     -9  14786   3451  1.92711
 230      E00230     -9  14788   3503   1.8079
 231      E00231     -9  14788   3466  1.14269
 232      E00232     -9  14788   3542  2.00427
 233      E00233     -9  14786   3443  1.63312
 234      E00234     -9  14784   3450  2.03164
 235      E00235     -9  14786   3467  1.76783
 236      E00236     -9  14784   3422  2.56164
 237      E00237     -9  14786   3459  2.31261
 238      E00238     -9  14786   3493  2.08679
 239      E00239     -9  14788   3387   1.7019
 240      E00240     -9  14788   3417  1.53062
 241      E00241     -9  14786   3446  1.62665
 242      E00242     -9  14788   3401  1.32785
 243      E00243     -9  14782   3504  1.65094
 244      E00244     -9  14786   3450  2.77074
 245      E00245     -9  14786   3391  1.36408
 246      E00246     -9  14788   3440  2.00809
 247      E00247     -9  14782   3409  2.39257
 248      E00248     -9  14788   3499  2.08576
 249      E00249     -9  14786   3480  2.63025
 250      E00250     -9  14786   3460  1.50871
 251      E00251     -9  14786   3465  1.24532
 252      E00252     -9  14786   3401  1.38744
 253      E00253     -9  14786   3352  2.51493
 254      E00254     -9  14784   3445 0.902447
 255      E00255     -9  14786   3429  1.35983
 256      E00256     -9  14786   3496 0.534209
 257      E00257     -9  14788   3424  1.50342
 258      E00258     -9  14788   3523  1.06315
 259      E00259     -9  14788   3387 0.680235
 260      E00260     -9  14778   3468  2.07902
 261      E00261     -9  14786   3389  1.04982
 262      E00262     -9  14786   3495  1.17035
 263      E00263     -9  14778   3561  1.13043
 264      E00264     -9  14788   3438   2.9763
 265      E00265     -9  14786   3402  2.56133
 266      E00266     -9  14786   3471  1.97332
 267      E00267     -9  14786   3448  1.52899
 268      E00268     -9  14784   3482  2.16822
 269      E00269     -9  14782   3444  2.14833
 270      E00270     -9  14788   3410  1.00895
 271      E00271     -9  14786   3440  2.90433
 272      E00272     -9  14784   3375  1.18968
 273      E00273     -9  14788   3406  2.08475
 274      E00274     -9  14786   3394  2.00936
 275      E00275     -9  14782   3457  2.18344
 276      E00276     -9  14788   3471  1.31787
 277      E00277     -9  14788   3487  2.01018
 278      E00278     -9  14786   3448  1.72421
 279      E00279     -9  14786   3421  2.07192
 280      E00280     -9  14788   3501  1.58647
 281      E00281     -9  14782   3407  1.48879
 282      E00282     -9  14788   3436  1.68172
 283      E00283     -9  14784   3404  1.64314
 284      E00284     -9  14784   3481  1.23629
 285      E00285     -9  14788   3430  1.31923
 286      E00286     -9  14784   3400  1.90836
 287      E00287     -9  14786   3414  1.18858
 288      E00288     -9  14784   3498  1.88984
 289      E00289     -9  14782   3439  1.12914
 290      E00290     -9  14782   3387  3.08908
 291      E00291     -9  14788   3486  2.41119
 292      E00292     -9  14786   3498  1.61124
 293      E00293     -9  14788   3534     3.04
 294      E00294     -9  14788   3555   1.7292
 295      E00295     -9  14788   3538  1.81976
 296      E00296     -9  14788   3522  2.15516
 297      E00297     -9  14786   3441  1.31074
 298      E00298     -9  14786   3431   2.5349
 299      E00299     -9  14788   3423  1.78258
 300      E00300     -9  14782   3378  2.32238
 301      E00301     -9  14784   3530 0.603859
 302      E00302     -9  14784   3507  1.48844
 303      E00303     -9  14788   3424  2.54753
 304      E00304     -9  14786   3453  1.08025
 305      E00305     -9  14782   3421  2.84163
 306      E00306     -9  14788   3568  1.32588
 307      E00307     -9  14786   3460 0.951191
 308      E00308     -9  14788   3402  2.16898
 309      E00309     -9  14788   3444   1.3111
 310      E00310     -9  14782   3408   1.0936
 311      E00311     -9  14788   3409 0.924368
 312      E00312     -9  14784   3464  2.58198
 313      E00313     -9  14786   3454  2.50783
 314      E00314     -9  14786   3507  1.81581
 315      E00315     -9  14788   3516  1.25081
 316      E00316     -9  14786   3407  2.46217
 317      E00317     -9  14782   3404 0.892698
 318      E00318     -9  14786   3472  1.96909
 319      E00319     -9  14788   3375   1.5901
 320      E00320     -9  14786   3374  1.25779
 321      E00321     -9  14786   3445  2.50399
 322      E00322     -9  14788   3450  2.04822
 323      E00323     -9  14786   3432  2.03069
 324      E00324     -9  14778   3369  1.43061
 325      E00325     -9  14788   3513  2.27598
 326      E00326     -9  14784   3497  1.82782
 327      E00327     -9  14786   3440  1.38638
 328      E00328     -9  14788   3448  1.73588
 329      E00329     -9  14786   3374  1.15294
 330      E00330     -9  14784   3558  1.13812
 331      E00331     -9  14784   3384  1.62937
 332      E00332     -9  14786   3426  2.01713
 333      E00333     -9  14784   3470  1.84539
 334      E00334     -9  14788   3517  2.15666
 335      E00335     -9  14786   3438  1.97024
 336      E00336     -9  14788   3504  1.93336
 337      E00337     -9  14786   3431   2.8511
 338      E00338     -9  14786   3489  1.99997
 339      E00339     -9  14788   3492  2.17668
 340      E00340     -9  14788   3446   1.3318
 341      E00341     -9  14786   3451  1.88219
 342      E00342     -9  14788   3505  2.17271
 343      E00343     -9  14786   3466  1.50912
 344      E00344     -9  14788   3465   1.2097
 345      E00345     -9  14786   3426  1.96756
 346      E00346     -9  14786   3452  1.46941
 347      E00347     -9  14782   3473  1.83309
 348      E00348     -9  14784   3405  1.46059
 349      E00349     -9  14786   3452  2.09317
 350      E00350     -9  14784   3498  2.39773
 351      E00351     -9  14786   3523  3.38417
 352      E00352     -9  14786   3418  1.02941
 353      E00353     -9  14786   3475  1.81946
 354      E00354     -9  14786   3476 -0.03209
 355      E00355     -9  14788   3484  1.11421
 356      E00356     -9  14784   3423  1.38332
 357      E00357     -9  14784   3439  3.23118
 358      E00358     -9  14788   3316 0.983767
 359      E00359     -9  14784   3428  1.96215
 360      E00360     -9  14782   3434  1.98236
 361      E00361     -9  14780   3485  1.92886
 362      E00362     -9  14788   3369  1.48082
 363      E00363     -9  14784   3520   1.9096
 364      E00364     -9  14788   3410  1.56274
 365      E00365     -9  14788   3451  1.07404
 366      E00366     -9  14788   3434  1.31752
 367      E00367     -9  14786   3395  2.39604
 368      E00368     -9  14782   3416  1.07569
 369      E00369     -9  14782   3407  1.70256
 370      E00370     -9  14780   3460    2.527
 371      E00371     -9  14784   3385  1.44302
 372      E00372     -9  14786   3456  2.76717
 373      E00373     -9  14784   3389  1.24066
 374      E00374     -9  14788   3395   1.7711
 375      E00375     -9  14788   3456  1.41086
 376      E00376     -9  14788   3419 0.950009
 377      E00377     -9  14788   3431   1.2782
 378      E00378     -9  14784   3424  1.52366
 379      E00379     -9  14788   3390  2.01984
 380      E00380     -9  14786   3447   2.4591
 381      E00381     -9  14782   3397  1.97378
 382      E00382     -9  14786   3470  2.24786
 383      E00383     -9  14786   3431   2.7242
 384      E00384     -9  14788   3419  2.16568
 385      E00385     -9  14788   3411  1.73826
 386      E00386     -9  14786   3386  1.63819
 387      E00387     -9  14782   3474  2.20046
 388      E00388     -9  14788   3482  1.90656
 389      E00389     -9  14786   3511  1.75487
 390      E00390     -9  14784   3440  2.31137
 391      E00391     -9  14788   3429  2.49293
 392      E00392     -9  14784   3423  1.88562
 393      E00393     -9  14788   3475   2.4601
 394      E00394     -9  14788   3452  2.36901
 395      E00395     -9  14786   3423 0.953292
 396      E00396     -9  14786   3415  2.27387
 397      E00397     -9  14784   3422  1.23211
 398      E00398     -9  14784   3368  1.61727
 399      E00399     -9  14786   3463  2.10527
 400      E00400     -9  14778   3445  1.50702
 401      E00401     -9  14780   3403  1.45994
 402      E00402     -9  14788   3462  1.64948
 403      E00403     -9  14788   3493   1.2979
 404      E00404     -9  14788   3428  2.10017
 405      E00405     -9  14788   3465  2.38457
 406      E00406     -9  14786   3410  2.50956
 407      E00407     -9  14786   3418  1.65712
 408      E00408     -9  14786   3437   1.1477
 409      E00409     -9  14786   3355  1.93652
 410      E00410     -9  14788   3508  1.74686
 411      E00411     -9  14788   3477  1.67172
 412      E00412     -9  14788   3434  1.88907
 413      E00413     -9  14786   3395  1.44518
 414      E00414     -9  14784   3419  1.35246
 415      E00415     -9  14784   3448  2.89641
 416      E00416     -9  14784   3524  1.95982
 417      E00417     -9  14784   3405   1.9447
 418      E00418     -9  14788   3395  1.22746
 419      E00419     -9  14788   3582  1.98699
 420      E00420     -9  14788   3468   1.1714
 421      E00421     -9  14782   3476  1.87093
 422      E00422     -9  14784   3379 0.946653
 423      E00423     -9  14786   3373  1.95788
 424      E00424     -9  14788   3444  1.29796
 425      E00425     -9  14788   3414  2.39677
 426      E00426     -9  14786   3510  2.51726
 427      E00427     -9  14788   3420  2.00396
 428      E00428     -9  14786   3458 0.789441
 429      E00429     -9  14786   3456  1.40463
 430      E00430     -9  14788   3450  1.32143
 431      E00431     -9  14786   3486  2.14848
 432      E00432     -9  14786   3418   2.1968
 433      E00433     -9  14786   3443   1.4201
 434      E00434     -9  14782   3402  1.51375
 435      E00435     -9  14786   3453  2.06266
 436      E00436     -9  14786   3440  1.14594
 437      E00437     -9  14786   3438  1.78198
 438      E00438     -9  14784   3518  1.80502
 439      E00439     -9  14788   3511  1.88753
 440      E00440     -9  14788   3454  1.42137
 441      E00441     -9  14786   3436  1.65095
 442      E00442     -9  14788   3426  2.26115
 443      E00443     -9  14788   3497  1.63628
 444      E00444     -9  14788   3414  1.81649
 445      E00445     -9  14786   3511   1.9147
 446      E00446     -9  14786   3458  2.48857
 447      E00447     -9  14780   3453  2.58479
 448      E00448     -9  14788   3375  1.84034
 449      E00449     -9  14786   3429  1.66797
 450      E00450     -9  14784   3448  1.16106
 451      E00451     -9  14788   3497  3.10689
 452      E00452     -9  14788   3452  1.42893
 453      E00453     -9  14788   3407  1.19628
 454      E00454     -9  14784   3506   1.6847
 455      E00455     -9  14784   3428  1.62261
 456      E00456     -9  14788   3402  1.31134
 457      E00457     -9  14786   3452  2.39312
 458      E00458     -9  14788   3466  2.47266
 459      E00459     -9  14786   3365  1.31371
 460      E00460     -9  14786   3396  1.58273
 461      E00461     -9  14778   3488  2.48359
 462      E00462     -9  14788   3356  1.84245
 463      E00463     -9  14786   3427  1.73819
 464   E00000464     -9  14788   3409  1.39803
 465      E00465     -9  14788   3421  2.40994
 466      E00466     -9  14784   3450  2.23878
 467      E00467     -9  14788   3390 0.869708
 468      E00468     -9  14786   3417  1.88596
 469      E00469     -9  14782   3455  1.50108
 470      E00470     -9  14788   3475  1.42623
 471      E00471     -9  14786   3509  2.75232
 472      E00472     -9  14786   3403  1.73672
 473      E00473     -9  14784   3512   2.4168
 474      E00474     -9  14788   3466  3.49831
 475      E00475     -9  14786   3406  1.43394
 476      E00476     -9  14780   3507  2.56607
 477      E00477     -9  14788   3451  2.15886
 478      E00478     -9  14786   3437  2.23145
 479      E00479     -9  14788   3500  2.89144
 480      E00480     -9  14784   3501  2.27534
 481      E00481     -9  14786   3485  2.23652
 482      E00482     -9  14788   3380  2.00321
 483      E00483     -9  14788   3442  2.23574
 484      E00484     -9  14788   3401   1.4626
 485      E00485     -9  14784   3502  1.72281
 486      E00486     -9  14786   3426  2.99448
 487      E00487     -9  14784   3475  1.83378
 488      E00488     -9  14786   3431  1.94169
 489      E00489     -9  14786   3523  2.51727
 490      E00490     -9  14786   3481  1.94638
 491      E00491     -9  14788   3462  2.60647
 492      E00492     -9  14786   3421  2.14359
 493      E00493     -9  14786   3464 0.984675
 494      E00494     -9  14788   3486   2.3531
 495      E00495     -9  14788   3471  2.24005
 496      E00496     -9  14786   3364  1.70289
 497      E00497     -9  14786   3445 0.817161
 498      E00498     -9  14786   3519  2.07906
 499      E00499     -9  14788   3447  0.41926
 500      E00500     -9  14788   3491   2.1311
 501      E00501     -9  14786   3382  1.67601
 502      E00502     -9  14786   3470   1.7348
 503      E00503     -9  14788   3427  2.21324
 504      E00504     -9  14780   3425    1.885
 505      E00505     -9  14784   3417  2.76751
 506      E00506     -9  14788   3401  1.26894
 507      E00507     -9  14786   3475  1.72837
 508      E00508     -9  14788   3447  2.09046
 509      E00509     -9  14786   3487  2.56861
 510      E00510     -9  14788   3440  1.31802
 511      E00511     -9  14786   3494  1.59102
 512      E00512     -9  14784   3530  2.01713
 513      E00513     -9  14788   3377  1.72095
 514      E00514     -9  14784   3391  1.72201
 515      E00515     -9  14788   3455  2.28898
 516      E00516     -9  14788   3517  1.22289
 517      E00517     -9  14788   3433  2.73736
 518      E00518     -9  14784   3541  1.01538
 519      E00519     -9  14784   3410  1.62559
 520      E00520     -9  14788   3447  1.78722
 521      E00521     -9  14786   3403   2.5878
 522      E00522     -9  14786   3445  1.84104
 523      E00523     -9  14784   3491  2.11954
 524      E00524     -9  14786   3387  1.08965
 525      E00525     -9  14782   3477  1.95761
 526      E00526     -9  14784   3481   2.5595
 527      E00527     -9  14788   3440  1.82658
 528      E00528     -9  14784   3384  2.34455
 529      E00529     -9  14782   3442  1.99758
 530      E00530     -9  14788   3401  1.81781
 531      E00531     -9  14788   3410 0.999328
 532      E00532     -9  14788   3360  2.21373
 533      E00533     -9  14788   3482  1.81373
 534      E00534     -9  14786   3423  1.27796
 535      E00535     -9  14786   3439  1.03729
 536      E00536     -9  14788   3514  1.22838
 537      E00537     -9  14786   3404 0.853857
 538      E00538     -9  14788   3407  1.12325
 539      E00539     -9  14788   3418  1.19985
 540      E00540     -9  14788   3551   1.8459
 541      E00541     -9  14784   3380  1.37363
 542      E00542     -9  14784   3339  2.40403
 543      E00543     -9  14786   3473  1.92394
 544      E00544     -9  14780   3493  2.51781
 545      E00545     -9  14788   3415 0.903758
 546      E00546     -9  14784   3392  2.09313
 547      E00547     -9  14788   3371  2.21223
 548      E00548     -9  14788   3386  1.58259
 549      E00549     -9  14788   3429  1.39632
 550      E00550     -9  14784   3454   1.4895
 551      E00551     -9  14788   3426  2.66784
 552      E00552     -9  14788   3360  1.69932
 553      E00553     -9  14786   3478   1.0699
 554      E00554     -9  14786   3423  2.56231
 555      E00555     -9  14788   3427  1.75762
 556      E00556     -9  14784   3417  2.19654
 557      E00557     -9  14782   3421  2.10896
 558      E00558     -9  14788   3442   2.5622
 559      E00559     -9  14788   3419  1.66808
 560      E00560     -9  14784   3440   2.5679
 561      E00561     -9  14786   3369  1.18294
 562      E00562     -9  14786   3399  1.20366
 563      E00563     -9  14786   3425 0.115265
 564      E00564     -9  14784   3522  1.45212
 565      E00565     -9  14788   3437   1.5259
 566      E00566     -9  14786   3400  1.72777
 567      E00567     -9  14784   3429 0.763118
 568      E00568     -9  14786   3439 0.946702
 569      E00569     -9  14788   3379  1.86874
 570      E00570     -9  14786   3423  2.20151
 571      E00571     -9  14786   3348  1.81442
 572      E00572     -9  14786   3360   1.4395
 573      E00573     -9  14784   3453  2.47596
 574      E00574     -9  14788   3372  2.37109
 575      E00575     -9  14788   3454  2.12376
 576      E00576     -9  14788   3399 0.839569
 577      E00577     -9  14784   3448  1.73466
 578      E00578     -9  14786   3461 0.549894
 579      E00579     -9  14786   3413  1.44378
 580      E00580     -9  14786   3536  1.49048
 581      E00581     -9  14788   3490  1.49674
 582      E00582     -9  14784   3416  2.15233
 583      E00583     -9  14784   3438  1.47115
 584      E00584     -9  14788   3526  1.78441
 585      E00585     -9  14782   3376  2.05176
 586      E00586     -9  14788   3366  2.09426
 587      E00587     -9  14788   3486  2.62847
 588      E00588     -9  14786   3422  2.28321
 589      E00589     -9  14788   3358  1.42438
 590      E00590     -9  14788   3449  1.93167
 591      E00591     -9  14788   3438  2.19007
 592      E00592     -9  14784   3353  1.36792
 593      E00593     -9  14784   3441 0.067732
 594      E00594     -9  14788   3355  2.21713
 595      E00595     -9  14786   3341  1.51155
 596      E00596     -9  14784   3465  2.12057
 597      E00597     -9  14788   3470  1.84133
 598      E00598     -9  14786   3407  1.76121
 599      E00599     -9  14788   3382  2.06979
 600      E00600     -9  14788   3453   1.8674
 601      E00601     -9  14788   3443  1.25293
 602      E00602     -9  14786   3444  2.71738
 603      E00603     -9  14784   3445  2.44033
 604      E00604     -9  14782   3444  1.77887
 605      E00605     -9  14788   3480  1.62292
 606      E00606     -9  14786   3402  2.18784
 607      E00607     -9  14788   3481  2.27846
 608      E00608     -9  14784   3450  1.23458
 609      E00609     -9  14784   3385  1.57734
 610      E00610     -9  14786   3418  1.75569
 611      E00611     -9  14784   3461  1.83237
 612      E00612     -9  14786   3506  1.43263
 613      E00613     -9  14786   3455  1.71831
 614      E00614     -9  14786   3420  1.65676
 615      E00615     -9  14782   3323 0.791672
 616      E00616     -9  14786   3402  1.68113
 617      E00617     -9  14786   3448  1.86406
 618      E00618     -9  14788   3451  1.74355
 619      E00619     -9  14786   3475  2.23493
 620      E00620     -9  14788   3397  1.39435
 621      E00621     -9  14786   3434  2.32185
 622      E00622     -9  14784   3509 0.977609
 623      E00623     -9  14786   3437   1.5154
 624      E00624     -9  14788   3445  2.72231
 625      E00625     -9  14788   3412   1.1216
 626      E00626     -9  14784   3468  1.66438
 627      E00627     -9  14782   3430  2.38128
 628      E00628     -9  14788   3388  2.53307
 629      E00629     -9  14786   3470  2.29099
 630      E00630     -9  14788   3460  1.29028
 631      E00631     -9  14786   3493  1.21162
 632      E00632     -9  14786   3410  1.01753
 633      E00633     -9  14788   3364  2.20062
 634      E00634     -9  14788   3476  2.13393
 635      E00635     -9  14788   3412  2.55931
 636      E00636     -9  14788   3397  0.97471
 637      E00637     -9  14784   3450  1.90108
 638      E00638     -9  14786   3540  2.03172
 639      E00639     -9  14784   3505  2.94884
 640      E00640     -9  14784   3495   2.2134
 641      E00641     -9  14788   3483  1.35491
 642      E00642     -9  14788   3532  1.71022
 643      E00643     -9  14782   3453  2.31677
 644      E00644     -9  14788   3372 0.911179
 645      E00645     -9  14786   3415  2.20813
 646      E00646     -9  14784   3486  1.49349
 647      E00647     -9  14786   3457   1.9558
 648      E00648     -9  14786   3474  2.23062
 649      E00649     -9  14788   3425  1.41576
 650      E00650     -9  14788   3487  1.72928
 651      E00651     -9  14786   3459  2.79543
 652      E00652     -9  14788   3463   2.4614
 653      E00653     -9  14784   3434  1.57022
 654      E00654     -9  14788   3448  1.39509
 655      E00655     -9  14786   3477  1.26751
 656      E00656     -9  14788   3403  1.57094
 657      E00657     -9  14786   3378 0.940704
 658      E00658     -9  14788   3396  2.50532
 659      E00659     -9  14788   3516  2.63694
 660      E00660     -9  14786   3436  1.31536
 661      E00661     -9  14784   3430  2.44042
 662      E00662     -9  14788   3405  1.30328
 663      E00663     -9  14786   3465  2.28313
 664      E00664     -9  14788   3473  1.95849
 665      E00665     -9  14786   3418  2.18222
 666      E00666     -9  14784   3405  1.47522
 667      E00667     -9  14784   3460   1.8619
 668      E00668     -9  14786   3563 0.933645
 669      E00669     -9  14788   3500  2.25384
 670      E00670     -9  14788   3443  1.81433
 671      E00671     -9  14788   3472  2.09532
 672      E00672     -9  14788   3391   2.3051
 673      E00673     -9  14784   3421  1.77562
 674      E00674     -9  14784   3363   1.5193
 675      E00675     -9  14786   3446  1.97699
 676      E00676     -9  14788   3466  2.39154
 677      E00677     -9  14782   3464  2.35847
 678      E00678     -9  14786   3553 0.558836
 679      E00679     -9  14780   3512  1.00098
 680      E00680     -9  14786   3469  1.64076
 681      E00681     -9  14786   3532   1.7337
 682      E00682     -9  14786   3455  2.70755
 683      E00683     -9  14784   3480  1.67391
 684      E00684     -9  14784   3438  1.90933
 685      E00685     -9  14784   3399  1.22725
 686      E00686     -9  14786   3471  1.10296
 687      E00687     -9  14786   3438  1.55695
 688      E00688     -9  14784   3421  1.53496
 689      E00689     -9  14786   3387 0.533863
 690      E00690     -9  14788   3437 0.316288
 691      E00691     -9  14786   3531  1.33715
 692      E00692     -9  14786   3396  1.53306
 693      E00693     -9  14786   3478   1.2798
 694      E00694     -9  14788   3454  1.66948
 695      E00695     -9  14786   3413  1.64658
 696      E00696     -9  14780   3531  2.95281
 697      E00697     -9  14786   3416  2.36358
 698      E00698     -9  14788   3551  1.84634
 699      E00699     -9  14788   3503  1.46999
 700      E00700     -9  14786   3450  1.62992
 701      E00701     -9  14784   3392 0.563612
 702      E00702     -9  14786   3416  2.13191
 703      E00703     -9  14788   3362  2.97051
 704      E00704     -9  14786   3527  1.09428
 705      E00705     -9  14788   3406  1.92947
 706      E00706     -9  14784   3467  1.72737
 707      E00707     -9  14786   3467  2.56052
 708      E00708     -9  14788   3452  1.21077
 709      E00709     -9  14784   3373  1.70407
 710      E00710     -9  14784   3525  2.16981
 711      E00711     -9  14788   3368  2.13929
 712      E00712     -9  14780   3467   1.6296
 713      E00713     -9  14786   3374  1.87579
 714      E00714     -9  14784   3468  1.99109
 715      E00715     -9  14788   3480   1.4089
 716      E00716     -9  14788   3384  1.01028
 717      E00717     -9  14788   3468  1.28433
 718      E00718     -9  14784   3465  2.86283
 719      E00719     -9  14788   3358  1.61345
 720      E00720     -9  14788   3471   1.8486
 721      E00721     -9  14786   3448  2.26252
 722      E00722     -9  14788   3325  1.69367
 723      E00723     -9  14780   3363  1.87918
 724      E00724     -9  14786   3418  1.72955
 725      E00725     -9  14784   3576  1.60755
 726      E00726     -9  14788   3417  1.02074
 727      E00727     -9  14788   3459  1.28114
 728      E00728     -9  14784   3455  1.58238
 729      E00729     -9  14788   3405  1.75677
 730      E00730     -9  14788   3464  2.76742
 731      E00731     -9  14786   3404  1.50071
 732      E00732     -9  14786   3416   2.7897
 733      E00733     -9  14780   3445  1.53958
 734      E00734     -9  14788   3459   1.2844
 735      E00735     -9  14786   3375  2.32122
 736      E00736     -9  14788   3423 0.804978
 737      E00737     -9  14782   3467  2.17688
 738      E00738     -9  14786   3475   2.3221
 739      E00739     -9  14786   3455  1.24502
 740      E00740     -9  14788   3462  1.36068
 741      E00741     -9  14786   3434  0.76508
 742      E00742     -9  14788   3399  1.72479
 743      E00743     -9  14788   3480   1.2041
 744      E00744     -9  14788   3494  2.40319
 745      E00745     -9  14788   3418  1.13836
 746      E00746     -9  14784   3494  1.18142
 747      E00747     -9  14782   3499  1.82753
 748      E00748     -9  14786   3503  1.89779
 749      E00749     -9  14788   3362  1.44023
 750      E00750     -9  14788   3496  2.32688
 751      E00751     -9  14788   3456  1.87721
 752      E00752     -9  14784   3468  1.04937
 753      E00753     -9  14786   3459  2.74444
 754      E00754     -9  14786   3466  1.76392
 755      E00755     -9  14788   3474  1.94863
 756      E00756     -9  14788   3488   1.0484
 757      E00757     -9  14786   3425  1.78345
 758      E00758     -9  14786   3414  2.15653
 759      E00759     -9  14788   3384  1.25736
 760      E00760     -9  14788   3396  2.81854
 761      E00761     -9  14784   3426  1.58984
 762      E00762     -9  14786   3485   2.6829
 763      E00763     -9  14786   3482   2.1025
 764      E00764     -9  14786   3504  2.67386
 765      E00765     -9  14782   3385   2.3005
 766      E00766     -9  14786   3451   1.3781
 767      E00767     -9  14788   3431  2.20064
 768      E00768     -9  14788   3443  1.43892
 769      E00769     -9  14782   3415  1.89653
 770      E00770     -9  14788   3461  1.46755
 771      E00771     -9  14788   3404  1.35416
 772      E00772     -9  14786   3399   1.4295
 773      E00773     -9  14786   3440  1.66459
 774      E00774     -9  14788   3462  2.38321
 775      E00775     -9  14786   3427   1.7471
 776      E00776     -9  14786   3380  2.22737
 777      E00777     -9  14784   3495  1.92829
 778      E00778     -9  14788   3459  1.73953
 779      E00779     -9  14788   3501  1.82922
 780      E00780     -9  14786   3436  2.12869
 781      E00781     -9  14786   3500   2.0198
 782      E00782     -9  14786   3413  1.31091
 783      E00783     -9  14788   3412 0.881016
 784      E00784     -9  14782   3457  1.82893
 785      E00785     -9  14786   3476  2.16852
 786      E00786     -9  14786   3445   1.7795
 787      E00787     -9  14782   3383  1.20054
 788      E00788     -9  14788   3371  1.12385
 789      E00789     -9  14786   3446   1.9158
 790      E00790     -9  14784   3465  2.33273
 791      E00791     -9  14782   3493  1.26858
 792      E00792     -9  14784   3485  1.80896
 793      E00793     -9  14780   3386  1.89187
 794      E00794     -9  14782   3431  1.20262
 795      E00795     -9  14788   3495  1.86198
 796      E00796     -9  14788   3402  1.06664
 797      E00797     -9  14786   3365  2.17886
 798      E00798     -9  14786   3527  1.60316
 799      E00799     -9  14786   3343  1.88762
 800      E00800     -9  14786   3466    1.806
 801      E00801     -9  14786   3525  2.75291
 802      E00802     -9  14788   3435  2.19762
 803      E00803     -9  14782   3410  2.00037
 804      E00804     -9  14786   3495  1.78714
 805      E00805     -9  14786   3463  1.84671
 806      E00806     -9  14786   3457  1.01075
 807      E00807     -9  14788   3440 0.826482
 808      E00808     -9  14784   3486  2.14491
 809      E00809     -9  14786   3407   1.2837
 810      E00810     -9  14788   3420  1.78695
 811      E00811     -9  14784   3465  1.31752
 812      E00812     -9  14786   3556  2.51002
 813      E00813     -9  14786   3386 0.814509
 814      E00814     -9  14784   3378  1.10742
 815      E00815     -9  14786   3404  1.81315
 816      E00816     -9  14784   3423  1.88422
 817      E00817     -9  14784   3440  2.59791
 818      E00818     -9  14788   3418  1.48208
 819      E00819     -9  14788   3350  1.82232
 820      E00820     -9  14786   3413  1.13201
 821      E00821     -9  14788   3504  2.06262
 822      E00822     -9  14782   3467  1.88152
 823      E00823     -9  14784   3452  1.96903
 824      E00824     -9  14784   3415   1.8457
 825      E00825     -9  14788   3403  1.46031
 826      E00826     -9  14786   3415  1.58306
 827      E00827     -9  14788   3388  1.52992
 828      E00828     -9  14786   3448 0.619567
 829      E00829     -9  14786   3491  1.69689
 830      E00830     -9  14780   3418  1.17238
 831      E00831     -9  14788   3466  1.58255
 832      E00832     -9  14784   3508  1.58741
 833      E00833     -9  14786   3398  1.04527
 834      E00834     -9  14788   3400  2.04136
 835      E00835     -9  14786   3419  2.51706
 836      E00836     -9  14776   3425  1.75491
 837      E00837     -9  14788   3365  1.26919
 838      E00838     -9  14788   3450  2.24613
 839      E00839     -9  14786   3523  2.53815
 840      E00840     -9  14784   3473   2.5568
 841      E00841     -9  14788   3452  1.39108
 842      E00842     -9  14784   3436  2.20534
 843      E00843     -9  14784   3439  1.56747
 844      E00844     -9  14786   3413 0.958295
 845      E00845     -9  14786   3477  1.33497
 846      E00846     -9  14784   3463  1.30254
 847      E00847     -9  14784   3451  1.41063
 848      E00848     -9  14788   3518  1.80597
 849      E00849     -9  14786   3444  1.36817
 850      E00850     -9  14784   3455  2.16564
 851      E00851     -9  14786   3445  1.69026
 852      E00852     -9  14788   3392 0.184732
 853      E00853     -9  14788   3496  1.86286
 854      E00854     -9  14784   3469  1.86645
 855      E00855     -9  14788   3442  2.25554
 856      E00856     -9  14784   3373  3.23942
 857      E00857     -9  14786   3506  1.07582
 858      E00858     -9  14784   3402  1.94804
 859      E00859     -9  14776   3436  2.76393
 860      E00860     -9  14788   3432  1.61798
 861      E00861     -9  14786   3481  2.52489
 862      E00862     -9  14778   3459   1.9107
 863      E00863     -9  14786   3483  1.35527
 864      E00864     -9  14786   3405  2.22291
 865      E00865     -9  14784   3386  1.35768
 866      E00866     -9  14784   3449  1.76396
 867      E00867     -9  14786   3373   1.7488
 868      E00868     -9  14786   3432   1.6034
 869      E00869     -9  14784   3487  1.80916
 870      E00870     -9  14784   3527  2.13698
 871      E00871     -9  14786   3541  1.51918
 872      E00872     -9  14786   3499  1.05422
 873      E00873     -9  14786   3462  1.83884
 874      E00874     -9  14786   3420  1.58806
 875      E00875     -9  14782   3489  2.15146
 876      E00876     -9  14786   3438  1.91557
 877      E00877     -9  14788   3429  1.64642
 878      E00878     -9  14788   3437  1.73898
 879      E00879     -9  14786   3429  1.30413
 880      E00880     -9  14784   3541  1.96302
 881      E00881     -9  14786   3442  2.28709
 882      E00882     -9  14784   3595  1.38956
 883      E00883     -9  14786   3505  1.76506
 884      E00884     -9  14784   3497  1.76132
 885      E00885     -9  14782   3445  1.83914
 886      E00886     -9  14786   3419  1.77583
 887      E00887     -9  14786   3440 0.729851
 888      E00888     -9  14784   3420 0.759638
 889      E00889     -9  14788   3420  2.75287
 890      E00890     -9  14786   3491  2.18371
 891      E00891     -9  14784   3419  1.89716
 892      E00892     -9  14788   3482 0.776883
 893      E00893     -9  14786   3476 0.585913
 894      E00894     -9  14784   3524  1.60287
 895      E00895     -9  14788   3544  2.18477
 896      E00896     -9  14788   3469  1.13879
 897      E00897     -9  14786   3417  1.92952
 898      E00898     -9  14786   3433  1.66602
 899      E00899     -9  14788   3471 0.973492
 900      E00900     -9  14786   3488  2.14903
 901      E00901     -9  14784   3421  2.48883
 902      E00902     -9  14788   3426   1.9398
 903      E00903     -9  14788   3540  1.63028
 904      E00904     -9  14786   3463  1.81527
 905      E00905     -9  14786   3470   2.2608
 906      E00906     -9  14778   3406   2.0132
 907      E00907     -9  14788   3335  1.86612
 908      E00908     -9  14788   3436  1.59496
 909      E00909     -9  14782   3542  1.92244
 910      E00910     -9  14784   3481   1.7542
 911      E00911     -9  14786   3388  2.39158
 912      E00912     -9  14786   3450  1.63341
 913      E00913     -9  14788   3394  1.70207
 914      E00914     -9  14786   3356  1.98042
 915      E00915     -9  14786   3485  1.54532
 916      E00916     -9  14784   3488  1.38464
 917      E00917     -9  14786   3433  1.96942
 918      E00918     -9  14786   3377  1.49146
 919      E00919     -9  14786   3388  1.52612
 920      E00920     -9  14788   3436 0.777128
 921      E00921     -9  14788   3458  1.84189
 922      E00922     -9  14788   3450  1.70177
 923      E00923     -9  14786   3400  2.03853
 924      E00924     -9  14786   3462   1.8489
 925      E00925     -9  14786   3516  1.67801
 926      E00926     -9  14788   3568  2.09691
 927      E00927     -9  14786   3459  2.12035
 928      E00928     -9  14788   3437  2.15665
 929      E00929     -9  14786   3398  2.00254
 930      E00930     -9  14788   3389  2.55007
 931      E00931     -9  14788   3540 0.991985
 932      E00932     -9  14788   3488  1.57738
 933      E00933     -9  14786   3460  1.63104
 934      E00934     -9  14788   3338    2.687
 935      E00935     -9  14786   3492  1.48147
 936      E00936     -9  14786   3384  2.30085
 937      E00937     -9  14786   3493  1.75463
 938      E00938     -9  14786   3478  1.74411
 939      E00939     -9  14786   3526 0.941675
 940      E00940     -9  14782   3423  1.25988
 941      E00941     -9  14786   3384  2.39896
 942      E00942     -9  14782   3412  1.37008
 943      E00943     -9  14784   3417  2.30307
 944      E00944     -9  14786   3440 0.823154
 945      E00945     -9  14788   3482  1.77602
 946      E00946     -9  14786   3400  1.04476
 947      E00947     -9  14786   3411  2.17174
 948      E00948     -9  14788   3404    2.524
 949      E00949     -9  14788   3378   1.9141
 950      E00950     -9  14788   3404   2.5799
 951      E00951     -9  14786   3460  1.32218
 952      E00952     -9  14784   3474  1.45689
 953      E00953     -9  14788   3545  1.85108
 954      E00954     -9  14784   3340  1.67011
 955      E00955     -9  14784   3453  2.06216
 956      E00956     -9  14788   3385  1.82757
 957      E00957     -9  14788   3469  1.82277
 958      E00958     -9  14788   3539  1.81312
 959      E00959     -9  14788   3407  2.26053
 960      E00960     -9  14788   3440   1.7805
 961      E00961     -9  14786   3419  2.56819
 962      E00962     -9  14788   3439  2.57761
 963      E00963     -9  14784   3390  1.61013
 964      E00964     -9  14788   3454  2.36921
 965      E00965     -9  14788   3439  2.35592
 966      E00966     -9  14784   3423  2.00356
 967      E00967     -9  14788   3500  1.31798
 968      E00968     -9  14786   3493  1.13664
 969      E00969     -9  14786   3448   3.5598
 970      E00970     -9  14788   3437  1.28531
 971      E00971     -9  14784   3469  1.53008
 972      E00972     -9  14788   3521 0.892993
 973      E00973     -9  14788   3432  2.00123
 974      E00974     -9  14788   3467   1.8711
 975      E00975     -9  14784   3368  1.27048
 976      E00976     -9  14786   3469  1.95844
 977      E00977     -9  14788   3477  2.81503
 978      E00978     -9  14784   3415   2.0415
 979      E00979     -9  14786   3481  1.62237
 980      E00980     -9  14786   3427  1.76479
 981      E00981     -9  14786   3447  1.61217
 982      E00982     -9  14786   3433 0.828639
 983      E00983     -9  14786   3403  2.67785
 984      E00984     -9  14788   3438  1.79448
 985      E00985     -9  14786   3322  1.89107
 986      E00986     -9  14788   3444   1.9383
 987      E00987     -9  14786   3518   2.6294
 988      E00988     -9  14784   3429  2.49411
 989      E00989     -9  14786   3437  1.83946
 990      E00990     -9  14784   3422  2.13406
 991      E00991     -9  14788   3481 0.917646
 992      E00992     -9  14786   3422  1.87194
 993      E00993     -9  14788   3402  1.56994
 994      E00994     -9  14786   3494  1.99763
 995      E00995     -9  14782   3412  2.01754
 996      E00996     -9  14782   3485  1.38733
 997      E00997     -9  14784   3430  1.52024
 998      E00998     -9  14784   3452  1.74251
 999      E00999     -9  14788   3459  1.75866
1000      E01000     -9  14788   3353  2.97412
1001      E01001     -9  14784   3420   2.5739
1002      E01002     -9  14786   3464  2.22392
1003      E01003     -9  14786   3455   1.4242
1004      E01004     -9  14788   3463  2.06163
1005      E01005     -9  14786   3472 0.793648
1006      E01006     -9  14788   3447  1.68508
1007      E01007     -9  14788   3436    2.133
1008      E01008     -9  14786   3357 0.761864
1009      E01009     -9  14784   3381  1.53775
1010      E01010     -9  14788   3468  1.60618
1011      E01011     -9  14786   3497  1.48898
1012      E01012     -9  14788   3562  2.55779
1013      E01013     -9  14786   3370  1.24852
1014      E01014     -9  14786   3468  1.83517
1015      E01015     -9  14788   3416  1.91955
1016      E01016     -9  14788   3465  2.72212
1017      E01017     -9  14788   3445  2.77784
1018      E01018     -9  14784   3439  1.51042
1019      E01019     -9  14786   3376 0.815726
1020      E01020     -9  14786   3545  1.36428
1021      E01021     -9  14782   3393  2.34742
1022      E01022     -9  14788   3463  2.30936
1023      E01023     -9  14786   3442  2.44045
1024      E01024     -9  14784   3459  1.46201
1025      E01025     -9  14788   3488  2.32732
1026      E01026     -9  14788   3459  1.45148
1027      E01027     -9  14782   3402  1.68875
1028      E01028     -9  14788   3424  1.88648
1029      E01029     -9  14780   3471  1.65217
1030      E01030     -9  14780   3380  1.17946
1031      E01031     -9  14788   3492  2.56916
1032      E01032     -9  14786   3423  1.45458
1033      E01033     -9  14788   3451  1.85861
1034      E01034     -9  14788   3419  2.01582
1035      E01035     -9  14784   3447  1.78115
1036      E01036     -9  14786   3389  1.84988
1037      E01037     -9  14786   3463  2.26375
1038      E01038     -9  14788   3469  1.63048
1039      E01039     -9  14788   3434  2.82572
1040      E01040     -9  14786   3376  3.25288
1041      E01041     -9  14788   3406  1.73277
1042      E01042     -9  14788   3433  1.73743
1043      E01043     -9  14788   3476  2.73996
1044      E01044     -9  14784   3412  1.38827
1045      E01045     -9  14788   3379  1.13619
1046      E01046     -9  14788   3466  1.69902
1047      E01047     -9  14786   3414  1.55885
1048      E01048     -9  14786   3441  2.17432
1049      E01049     -9  14786   3461 0.864557
1050      E01050     -9  14786   3417  1.59938
1051      E01051     -9  14786   3531    2.771
1052      E01052     -9  14786   3405  1.42664
1053      E01053     -9  14782   3389  2.14636
1054      E01054     -9  14788   3472  1.96044
1055      E01055     -9  14786   3439  2.73247
1056      E01056     -9  14786   3467    1.325
1057      E01057     -9  14784   3445  1.48823
1058      E01058     -9  14786   3570  2.13348
1059      E01059     -9  14788   3502  2.82647
1060      E01060     -9  14786   3431  1.45344
1061      E01061     -9  14786   3383   1.7056
1062      E01062     -9  14786   3533  2.59397
1063      E01063     -9  14786   3435 0.610092
1064      E01064     -9  14786   3448  3.53966
1065      E01065     -9  14788   3487  1.76228
1066      E01066     -9  14788   3453  1.55221
1067      E01067     -9  14786   3430  1.96594
1068      E01068     -9  14786   3382  1.15944
1069      E01069     -9  14788   3426  2.44888
1070      E01070     -9  14786   3430  1.13808
1071      E01071     -9  14788   3470  1.65605
1072      E01072     -9  14788   3439  2.71034
1073      E01073     -9  14788   3466   1.4468
1074      E01074     -9  14788   3424  1.62303
1075      E01075     -9  14788   3425  1.96544
1076      E01076     -9  14786   3443  2.47602
1077      E01077     -9  14786   3476  1.74636
1078      E01078     -9  14782   3407 0.495029
1079      E01079     -9  14788   3397  1.35654
1080      E01080     -9  14788   3484  3.02043
1081      E01081     -9  14788   3428  2.26511
1082      E01082     -9  14788   3470  1.75251
1083      E01083     -9  14784   3443  2.76579
1084      E01084     -9  14788   3494  1.09172
1085      E01085     -9  14788   3430  1.59213
1086      E01086     -9  14788   3424  1.50922
1087      E01087     -9  14788   3410 0.502584
1088      E01088     -9  14786   3479  1.57194
1089      E01089     -9  14788   3457  2.33198
1090      E01090     -9  14786   3382   1.7769
1091      E01091     -9  14786   3479  1.47005
1092      E01092     -9  14788   3485   1.8197
1093      E01093     -9  14788   3363  2.16135
1094      E01094     -9  14786   3425  2.47449
1095      E01095     -9  14788   3428  1.92289
1096      E01096     -9  14788   3373  1.97196
1097      E01097     -9  14786   3365  2.10669
1098      E01098     -9  14786   3352  1.89051
1099      E01099     -9  14786   3454  1.92916
1100      E01100     -9  14788   3416  2.42347
1101      E01101     -9  14786   3402  1.75574
1102      E01102     -9  14784   3460 0.493262
1103      E01103     -9  14786   3509  1.77793
1104      E01104     -9  14784   3385 0.989181
1105      E01105     -9  14784   3406  3.05985
1106      E01106     -9  14788   3439   2.1371
1107      E01107     -9  14788   3443  2.49054
1108      E01108     -9  14788   3426  1.74615
1109      E01109     -9  14786   3418  1.75963
1110      E01110     -9  14786   3486  2.40008
1111      E01111     -9  14786   3494  1.59836
1112      E01112     -9  14788   3425   2.0856
1113      E01113     -9  14788   3431 0.967144
1114      E01114     -9  14788   3505  1.96419
1115      E01115     -9  14788   3429  2.34532
1116      E01116     -9  14786   3411  1.82172
1117      E01117     -9  14788   3465  1.78264
1118      E01118     -9  14784   3437 0.829035
1119      E01119     -9  14788   3397  2.76781
1120      E01120     -9  14786   3440   1.2828
1121      E01121     -9  14784   3411  1.36625
1122      E01122     -9  14788   3435   1.9738
1123      E01123     -9  14788   3413  1.56601
1124      E01124     -9  14788   3508  2.25325
1125      E01125     -9  14788   3466  1.45337
1126      E01126     -9  14784   3433  1.34381
1127      E01127     -9  14788   3389  2.01314
1128      E01128     -9  14780   3410  2.18406
1129      E01129     -9  14784   3446  1.63543
1130      E01130     -9  14788   3438  1.83075
1131      E01131     -9  14786   3471  1.94936
1132      E01132     -9  14784   3405  1.79021
1133      E01133     -9  14786   3360   1.3376
1134      E01134     -9  14788   3447  2.13546
1135      E01135     -9  14788   3537  2.38729
1136      E01136     -9  14788   3426 0.854449
1137      E01137     -9  14788   3361    1.299
1138      E01138     -9  14788   3361  0.76823
1139      E01139     -9  14786   3513  2.74055
1140      E01140     -9  14786   3496  1.66593
1141      E01141     -9  14788   3440  1.97054
1142      E01142     -9  14784   3482  2.48529
1143      E01143     -9  14786   3455  1.61061
1144      E01144     -9  14788   3455  1.55984
1145      E01145     -9  14788   3475  3.05554
1146      E01146     -9  14786   3390  1.80313
1147      E01147     -9  14788   3449  2.86446
1148      E01148     -9  14788   3434  1.68522
1149      E01149     -9  14786   3454  1.52554
1150      E01150     -9  14788   3378  1.87265
1151      E01151     -9  14788   3561 0.934142
1152      E01152     -9  14786   3462  2.06194
1153      E01153     -9  14786   3505  2.14355
1154      E01154     -9  14788   3535 0.807779
1155      E01155     -9  14788   3449  1.75891
1156      E01156     -9  14786   3458  2.47431
1157      E01157     -9  14786   3420  2.20862
1158      E01158     -9  14788   3467  1.12387
1159      E01159     -9  14786   3592  1.42631
1160      E01160     -9  14786   3378 0.924549
1161      E01161     -9  14788   3454  1.18413
1162      E01162     -9  14788   3480  1.40706
1163      E01163     -9  14788   3395  2.46146
1164      E01164     -9  14780   3424  1.26693
1165      E01165     -9  14782   3360  1.87535
1166      E01166     -9  14788   3443  2.24751
1167      E01167     -9  14786   3407  1.25468
1168      E01168     -9  14788   3536  1.62163
1169      E01169     -9  14788   3605  2.46951
1170      E01170     -9  14786   3483  1.95765
1171      E01171     -9  14788   3418  1.37619
1172      E01172     -9  14788   3414  1.49418
1173      E01173     -9  14788   3422  1.84305
1174      E01174     -9  14786   3399  2.41842
1175      E01175     -9  14788   3471 0.877012
1176      E01176     -9  14788   3434  2.10988
1177      E01177     -9  14788   3423  1.36636
1178      E01178     -9  14788   3463  1.39011
1179      E01179     -9  14786   3374  1.93392
1180      E01180     -9  14786   3381  1.18708
1181      E01181     -9  14788   3477  1.34439
1182      E01182     -9  14788   3385   1.4115
1183      E01183     -9  14786   3494  2.03861
1184      E01184     -9  14788   3423  1.69979
1185      E01185     -9  14784   3385  1.00941
1186      E01186     -9  14784   3369  1.56415
1187      E01187     -9  14788   3476  1.86203
1188      E01188     -9  14788   3417  2.39504
1189      E01189     -9  14784   3420  1.88128
1190      E01190     -9  14786   3475  1.50465
1191      E01191     -9  14786   3420  1.89075
1192      E01192     -9  14786   3333 0.981146
1193      E01193     -9  14788   3427  1.39492
1194      E01194     -9  14788   3427  2.12339
1195      E01195     -9  14784   3541  1.23782
1196      E01196     -9  14788   3444  1.14651
1197      E01197     -9  14788   3456   1.3976
1198      E01198     -9  14786   3399  1.43344
1199      E01199     -9  14788   3496  1.81278
1200      E01200     -9  14784   3430  1.09188
1201      E01201     -9  14778   3447  1.96526
1202      E01202     -9  14780   3496  2.89639
1203      E01203     -9  14784   3503  2.27626
1204      E01204     -9  14786   3443  2.90258
1205      E01205     -9  14786   3492  1.71255
1206      E01206     -9  14786   3392  1.31133
1207      E01207     -9  14786   3515  1.13675
1208      E01208     -9  14782   3436  1.89592
1209      E01209     -9  14780   3454 0.741015
1210      E01210     -9  14786   3408  2.42066
1211      E01211     -9  14788   3417  2.21762
1212      E01212     -9  14784   3437  2.13768
1213      E01213     -9  14788   3465  1.43216
1214      E01214     -9  14784   3459  1.91513
1215      E01215     -9  14786   3381  1.30177
1216      E01216     -9  14788   3422  1.45524
1217      E01217     -9  14788   3377   1.2944
1218      E01218     -9  14788   3477  1.44339
1219      E01219     -9  14786   3423  2.20073
1220      E01220     -9  14788   3497  1.69285
1221      E01221     -9  14788   3397    1.354
1222      E01222     -9  14788   3384  1.76567
1223      E01223     -9  14784   3447   1.2577
1224      E01224     -9  14788   3498  1.81642
1225      E01225     -9  14786   3396  2.00848
1226      E01226     -9  14788   3502  2.56184
1227      E01227     -9  14786   3440  1.40945
1228      E01228     -9  14778   3509  1.91551
1229      E01229     -9  14788   3417  1.33995
1230      E01230     -9  14784   3434  1.91436
1231      E01231     -9  14786   3460 0.840188
1232      E01232     -9  14784   3422  1.26086
1233      E01233     -9  14788   3369  2.28991
1234      E01234     -9  14788   3477  2.13632
1235      E01235     -9  14786   3455  1.76835
1236      E01236     -9  14786   3387 0.974116
1237      E01237     -9  14786   3357  1.26097
1238      E01238     -9  14788   3408  1.58363
1239      E01239     -9  14786   3513  2.04414
1240      E01240     -9  14788   3379  2.72129
1241      E01241     -9  14788   3441  2.73949
1242      E01242     -9  14784   3417    1.588
1243      E01243     -9  14784   3333   1.7911
1244      E01244     -9  14780   3400  1.10217
1245      E01245     -9  14784   3424  1.22766
1246      E01246     -9  14786   3487  1.46813
1247      E01247     -9  14788   3435  2.47028
1248      E01248     -9  14786   3459  1.44358
1249      E01249     -9  14788   3482 0.932289
1250      E01250     -9  14786   3507  2.11744
1251      E01251     -9  14786   3460  1.15299
1252      E01252     -9  14786   3458  2.24704
1253      E01253     -9  14782   3464  1.76576
1254      E01254     -9  14788   3419 0.970655
1255      E01255     -9  14784   3427  2.20879
1256      E01256     -9  14788   3472  2.19219
1257      E01257     -9  14782   3429  2.10538
1258      E01258     -9  14784   3412  3.79925
1259      E01259     -9  14784   3376  2.67056
1260      E01260     -9  14786   3440  2.55727
1261      E01261     -9  14788   3374 0.850248
1262      E01262     -9  14788   3377  1.88971
1263      E01263     -9  14788   3392  3.34227
1264      E01264     -9  14784   3451  1.06729
1265      E01265     -9  14784   3451  1.98518
1266      E01266     -9  14788   3465  2.02689
1267      E01267     -9  14788   3420  1.84606
1268      E01268     -9  14786   3495  1.08558
1269      E01269     -9  14788   3500 0.841129
1270      E01270     -9  14788   3435  1.59957
1271      E01271     -9  14788   3418  1.79448
1272      E01272     -9  14788   3416  1.64807
1273      E01273     -9  14776   3471  1.95168
1274      E01274     -9  14784   3441  1.89904
1275      E01275     -9  14788   3492  2.20093
1276      E01276     -9  14784   3367  1.99303
1277      E01277     -9  14788   3423  1.31398
1278      E01278     -9  14786   3389  1.50677
1279      E01279     -9  14788   3397  1.03682
1280      E01280     -9  14782   3437  1.71274
1281      E01281     -9  14788   3412  1.15436
1282      E01282     -9  14788   3530  1.66951
1283      E01283     -9  14784   3430  1.44356
1284      E01284     -9  14788   3402  2.69855
1285      E01285     -9  14786   3443  2.30893
1286      E01286     -9  14788   3434 0.947065
1287      E01287     -9  14786   3440  2.21212
1288      E01288     -9  14788   3516   1.5955
1289      E01289     -9  14786   3453  1.69411
1290      E01290     -9  14788   3497  2.40158
1291      E01291     -9  14788   3472  2.27085
1292      E01292     -9  14788   3449  1.83426
1293      E01293     -9  14786   3398  1.10467
1294      E01294     -9  14788   3447 0.973355
1295      E01295     -9  14786   3518  1.30769
1296      E01296     -9  14788   3391   1.6198
1297      E01297     -9  14786   3443  1.22894
1298      E01298     -9  14784   3452  1.78166
1299      E01299     -9  14786   3447 0.864468
1300      E01300     -9  14788   3385  2.01777
1301      E01301     -9  14782   3461  1.45871
1302      E01302     -9  14784   3432  1.98857
1303      E01303     -9  14784   3435  1.37742
1304      E01304     -9  14784   3371  2.70854
1305      E01305     -9  14784   3475  2.56711
1306      E01306     -9  14786   3416  1.64096
1307      E01307     -9  14786   3445  1.92903
1308      E01308     -9  14788   3499  1.92888
1309      E01309     -9  14786   3382  1.53656
1310      E01310     -9  14784   3469 0.878443
1311      E01311     -9  14788   3491  3.75296
1312      E01312     -9  14788   3450  2.05124
1313      E01313     -9  14784   3461  1.68368
1314      E01314     -9  14782   3409  2.58719
1315      E01315     -9  14788   3366  1.74715
1316      E01316     -9  14784   3381  1.80044
1317      E01317     -9  14788   3446  1.24857
1318      E01318     -9  14788   3464  1.33508
1319      E01319     -9  14786   3439  2.59707
1320      E01320     -9  14784   3453  1.33103
1321      E01321     -9  14786   3424  2.44716
1322      E01322     -9  14788   3352  1.85413
1323      E01323     -9  14782   3484  2.74171
1324      E01324     -9  14784   3486  1.95436
1325      E01325     -9  14782   3396  1.50512
1326      E01326     -9  14788   3473  1.17703
1327      E01327     -9  14788   3336  2.28534
1328      E01328     -9  14786   3464   2.6493
1329      E01329     -9  14788   3443  2.49156
1330      E01330     -9  14788   3464  1.75732
1331      E01331     -9  14782   3427  2.42003
1332      E01332     -9  14786   3443   1.8907
1333      E01333     -9  14786   3404  2.41242
1334      E01334     -9  14788   3481   1.6047
1335      E01335     -9  14788   3456  1.68589
1336      E01336     -9  14788   3515  1.63684
1337      E01337     -9  14788   3443  1.41082
1338      E01338     -9  14788   3504  2.38286
1339      E01339     -9  14786   3385  1.22587
1340      E01340     -9  14786   3457  1.92438
1341      E01341     -9  14786   3471  2.02552
1342      E01342     -9  14784   3455  2.15439
1343      E01343     -9  14786   3437  2.20231
1344      E01344     -9  14784   3522  1.68014
1345      E01345     -9  14788   3536   2.6436
1346      E01346     -9  14788   3386  2.08954
1347      E01347     -9  14788   3444  1.28438
1348      E01348     -9  14786   3475  2.08523
1349      E01349     -9  14786   3540  2.31097
1350      E01350     -9  14786   3436  1.72937
1351      E01351     -9  14784   3414  1.55758
1352      E01352     -9  14786   3506  2.44673
1353      E01353     -9  14778   3428  1.69863
1354      E01354     -9  14786   3481  2.37997
1355      E01355     -9  14786   3435  1.17441
1356      E01356     -9  14784   3337  1.43034
1357      E01357     -9  14784   3440    1.478
1358      E01358     -9  14788   3452  1.35054
1359      E01359     -9  14782   3403  2.98383
1360      E01360     -9  14780   3379   1.3878
1361      E01361     -9  14784   3400  2.12968
1362      E01362     -9  14782   3463  1.86134
1363      E01363     -9  14788   3507  2.18905
1364      E01364     -9  14784   3421  1.63959
1365      E01365     -9  14786   3468   2.7031
1366      E01366     -9  14788   3520  2.82603
1367      E01367     -9  14788   3406  1.50178
1368      E01368     -9  14786   3455  1.54457
1369      E01369     -9  14786   3419 0.436427
1370      E01370     -9  14788   3479  1.89267
1371      E01371     -9  14788   3388  1.84663
1372      E01372     -9  14788   3442  1.26871
1373      E01373     -9  14786   3459 0.812044
1374      E01374     -9  14788   3468  1.71646
1375      E01375     -9  14786   3508  1.51792
1376      E01376     -9  14788   3442  2.02022
1377      E01377     -9  14788   3500  1.99231
1378      E01378     -9  14784   3553  1.50641
1379      E01379     -9  14786   3369  1.61971
1380      E01380     -9  14788   3440  1.88539
1381      E01381     -9  14788   3436  2.22908
1382      E01382     -9  14788   3402  2.53061
1383      E01383     -9  14786   3522    1.639
1384      E01384     -9  14782   3481  1.01175
1385      E01385     -9  14788   3479  1.27858
1386      E01386     -9  14788   3406  2.05351
1387      E01387     -9  14786   3475 0.916958
1388      E01388     -9  14784   3463  1.19134
1389      E01389     -9  14788   3501  1.43965
1390      E01390     -9  14784   3511  1.71844
1391      E01391     -9  14788   3416  1.53398
1392      E01392     -9  14788   3429  1.75986
1393      E01393     -9  14786   3401  1.28176
1394      E01394     -9  14788   3447 0.413685
1395      E01395     -9  14788   3414  1.48013
1396      E01396     -9  14788   3391  1.39932
1397      E01397     -9  14786   3329  1.98679
1398      E01398     -9  14780   3515  2.48836
1399      E01399     -9  14786   3424  1.41229
1400      E01400     -9  14784   3503  2.21599
1401      E01401     -9  14788   3447  1.47472
1402      E01402     -9  14782   3515  1.82174
1403      E01403     -9  14786   3441  2.35589
1404      E01404     -9  14788   3399  2.28239
1405      E01405     -9  14786   3523  1.79623
1406      E01406     -9  14786   3474  2.02471
1407      E01407     -9  14788   3427  1.59653
1408      E01408     -9  14786   3440  2.06758
1409      E01409     -9  14786   3415   1.6586
1410      E01410     -9  14788   3453  1.43906
1411      E01411     -9  14778   3393  2.13367
1412      E01412     -9  14788   3430  1.13128
1413      E01413     -9  14788   3475   1.2445
1414      E01414     -9  14786   3488  1.17352
1415      E01415     -9  14788   3319  1.88434
1416      E01416     -9  14788   3420   1.9353
1417      E01417     -9  14788   3426 0.972066
1418      E01418     -9  14788   3457  2.50287
1419      E01419     -9  14788   3428  1.56938
1420      E01420     -9  14786   3439   2.5243
1421      E01421     -9  14786   3443  2.04726
1422      E01422     -9  14784   3452  1.18586
1423      E01423     -9  14786   3503  1.24015
1424      E01424     -9  14788   3480  1.27026
1425      E01425     -9  14786   3471  2.27436
1426      E01426     -9  14786   3422 0.669051
1427      E01427     -9  14788   3476  1.72931
1428      E01428     -9  14788   3465  1.83974
1429      E01429     -9  14784   3491  1.57289
1430      E01430     -9  14788   3384  1.97334
1431      E01431     -9  14784   3429  2.33169
1432      E01432     -9  14782   3407  1.81669
1433      E01433     -9  14788   3464  1.94949
1434      E01434     -9  14786   3465  2.69298
1435      E01435     -9  14784   3407   2.0451
1436      E01436     -9  14784   3524  2.65665
1437      E01437     -9  14786   3396  1.34914
1438      E01438     -9  14782   3340  3.16199
1439      E01439     -9  14788   3444  2.05672
1440      E01440     -9  14788   3437  1.39197
1441      E01441     -9  14788   3400  1.52585
1442      E01442     -9  14788   3475  1.11872
1443      E01443     -9  14788   3465  2.03097
1444      E01444     -9  14786   3496  1.20488
1445      E01445     -9  14788   3513  1.45127
1446      E01446     -9  14788   3464  2.09197
1447      E01447     -9  14786   3395   2.2116
1448      E01448     -9  14782   3413  2.10227
1449      E01449     -9  14786   3491  2.62719
1450      E01450     -9  14782   3444  2.34861
1451      E01451     -9  14782   3355  1.43724
1452      E01452     -9  14786   3477 0.851204
1453      E01453     -9  14788   3413  1.62317
1454      E01454     -9  14788   3424 0.836771
1455      E01455     -9  14786   3459  1.26267
1456      E01456     -9  14788   3454  2.55113
1457      E01457     -9  14784   3437  1.06445
1458      E01458     -9  14784   3411  1.69228
1459      E01459     -9  14786   3407   1.0415
1460      E01460     -9  14788   3363   1.2772
1461      E01461     -9  14788   3513  1.62896
1462      E01462     -9  14788   3452  2.16717
1463      E01463     -9  14786   3317  2.27649
1464      E01464     -9  14786   3458  1.83313
1465      E01465     -9  14786   3417  1.88824
1466      E01466     -9  14786   3413  1.55794
1467      E01467     -9  14788   3352  3.06793
1468      E01468     -9  14786   3496  2.19945
1469      E01469     -9  14784   3435  1.88211
1470      E01470     -9  14784   3458  1.05478
1471      E01471     -9  14784   3478   1.0301
1472      E01472     -9  14784   3406  1.25995
1473      E01473     -9  14780   3439  1.14284
1474      E01474     -9  14782   3302  2.40701
1475      E01475     -9  14786   3533  2.24788
1476      E01476     -9  14784   3368  2.16052
1477      E01477     -9  14780   3448  2.27117
1478      E01478     -9  14784   3431   2.2527
1479      E01479     -9  14786   3422  2.15462
1480      E01480     -9  14786   3498  2.41076
1481      E01481     -9  14786   3448 0.882661
1482      E01482     -9  14780   3426  1.92724
1483      E01483     -9  14782   3485  1.92213
1484      E01484     -9  14776   3395  1.47332
1485      E01485     -9  14786   3438  2.89699
1486      E01486     -9  14784   3433  1.55215
1487      E01487     -9  14786   3359  2.39691
1488      E01488     -9  14786   3387  1.98491
1489      E01489     -9  14784   3421  1.71604
1490      E01490     -9  14786   3423  3.39809
1491      E01491     -9  14786   3423   1.6469
1492      E01492     -9  14786   3462 0.732853
1493      E01493     -9  14786   3403  2.62472
1494      E01494     -9  14788   3492 0.757273
1495      E01495     -9  14784   3444  1.97709
1496      E01496     -9  14780   3416  1.50076
1497      E01497     -9  14786   3479  1.15458
1498      E01498     -9  14784   3415  2.75128
1499      E01499     -9  14786   3386  1.59755
1500      E01500     -9  14788   3372  2.75029
1501      E01501     -9  14786   3443  1.70299
1502      E01502     -9  14788   3374  2.10149
1503      E01503     -9  14786   3426  1.97971
1504      E01504     -9  14784   3492  1.00266
1505      E01505     -9  14788   3415  1.90742
1506      E01506     -9  14784   3545 0.946564
1507      E01507     -9  14788   3486  2.49928
1508      E01508     -9  14782   3458  1.65985
1509      E01509     -9  14786   3389  1.43824
1510      E01510     -9  14786   3446  2.27746
1511      E01511     -9  14786   3443  2.15928
1512      E01512     -9  14782   3440  1.83882
1513      E01513     -9  14786   3442  1.45276
1514      E01514     -9  14784   3509  1.24223
1515      E01515     -9  14782   3398 0.636807
1516      E01516     -9  14778   3463  2.42211
1517      E01517     -9  14788   3479  1.82062
1518      E01518     -9  14786   3535   1.5756
1519      E01519     -9  14788   3414  1.82737
1520      E01520     -9  14784   3451   1.6235
1521      E01521     -9  14788   3445  1.72676
1522      E01522     -9  14786   3423  1.56493
1523      E01523     -9  14784   3439  2.48415
1524      E01524     -9  14782   3453  2.71897
1525      E01525     -9  14784   3441  1.25575
1526      E01526     -9  14784   3486 0.872206
1527      E01527     -9  14788   3446   2.4927
1528      E01528     -9  14788   3335  1.28691
1529      E01529     -9  14786   3423  1.57759
1530      E01530     -9  14788   3471  2.13981
1531      E01531     -9  14786   3529  1.38667
1532      E01532     -9  14784   3385   2.7315
1533      E01533     -9  14786   3401  1.82714
1534      E01534     -9  14786   3413  1.67982
1535      E01535     -9  14784   3420  1.50187
1536      E01536     -9  14784   3401  2.43875
1537      E01537     -9  14788   3483  2.72127
1538      E01538     -9  14786   3382  2.10486
1539      E01539     -9  14784   3479  2.03446
1540      E01540     -9  14788   3499  2.30919
1541      E01541     -9  14784   3378  2.04403
1542      E01542     -9  14786   3362  2.02094
1543      E01543     -9  14784   3497  2.11027
1544      E01544     -9  14784   3506 0.686481
1545      E01545     -9  14788   3451  1.56088
1546      E01546     -9  14788   3440  1.58642
1547      E01547     -9  14786   3528  1.73664
1548      E01548     -9  14782   3403  2.06726
1549      E01549     -9  14784   3436  1.65212
1550      E01550     -9  14788   3405  2.01884
1551      E01551     -9  14788   3393  1.23817
1552      E01552     -9  14788   3407  1.96644
1553      E01553     -9  14782   3376  1.87699
1554      E01554     -9  14784   3467   1.2569
1555      E01555     -9  14782   3396  1.38634
1556      E01556     -9  14784   3387   1.4962
1557      E01557     -9  14786   3466  1.36544
1558      E01558     -9  14786   3434  1.95807
1559      E01559     -9  14788   3489  1.55928
1560      E01560     -9  14786   3435   1.0764
1561      E01561     -9  14786   3466   1.3379
1562      E01562     -9  14788   3346  2.22008
1563      E01563     -9  14788   3462  1.99974
1564      E01564     -9  14786   3443  2.93934
1565      E01565     -9  14788   3398  2.39396
1566      E01566     -9  14786   3422  2.44272
1567      E01567     -9  14780   3444  1.06997
1568      E01568     -9  14786   3548   1.4125
1569      E01569     -9  14784   3415  2.71208
1570      E01570     -9  14788   3380  2.00195
1571      E01571     -9  14782   3374  1.82246
1572      E01572     -9  14786   3385  2.24798
1573      E01573     -9  14786   3417  1.21967
1574      E01574     -9  14786   3448  1.61952
1575      E01575     -9  14788   3379  1.30467
1576      E01576     -9  14788   3499  1.55088
1577      E01577     -9  14786   3406  2.97904
1578      E01578     -9  14776   3465 0.376206
1579      E01579     -9  14786   3490  2.16916
1580      E01580     -9  14788   3410  2.11527
1581      E01581     -9  14786   3444  2.58517
1582      E01582     -9  14786   3508  2.53858
1583      E01583     -9  14784   3435  2.17058
1584      E01584     -9  14786   3400  2.46112
1585      E01585     -9  14784   3493  1.73887
1586      E01586     -9  14788   3461  1.44612
1587      E01587     -9  14788   3465  1.82957
1588      E01588     -9  14786   3483  2.83149
1589      E01589     -9  14782   3388  3.01681
1590      E01590     -9  14788   3385  1.07354
1591      E01591     -9  14786   3401  1.43916
1592      E01592     -9  14786   3448 0.970814
1593      E01593     -9  14784   3338  2.07051
1594      E01594     -9  14788   3432 0.955269
1595      E01595     -9  14782   3378  1.65998
1596      E01596     -9  14782   3507  2.19656
1597      E01597     -9  14788   3479  1.61185
1598      E01598     -9  14786   3339  2.05547
1599      E01599     -9  14788   3507  1.60517
1600      E01600     -9  14784   3460   1.7272
1601      E01601     -9  14784   3512   1.5967
1602      E01602     -9  14788   3443  2.07619
1603      E01603     -9  14786   3436  1.45516
1604      E01604     -9  14788   3477  2.48082
1605      E01605     -9  14786   3466   2.6139
1606      E01606     -9  14784   3390  1.50821
1607      E01607     -9  14786   3418  1.87981
1608      E01608     -9  14788   3441  1.97916
1609      E01609     -9  14786   3439  2.20122
1610      E01610     -9  14788   3453  1.68589
1611      E01611     -9  14788   3451  1.51574
1612      E01612     -9  14788   3391  2.61007
1613      E01613     -9  14788   3430  1.78733
1614      E01614     -9  14784   3446  1.24863
1615      E01615     -9  14788   3391  2.93018
1616      E01616     -9  14786   3337  1.39594
1617      E01617     -9  14788   3435   2.4465
1618      E01618     -9  14788   3502  1.30262
1619      E01619     -9  14776   3344  2.15466
1620      E01620     -9  14786   3528  1.53836
1621      E01621     -9  14788   3477  1.36129
1622      E01622     -9  14786   3505  2.06943
1623      E01623     -9  14784   3428   1.3303
1624      E01624     -9  14784   3488  1.90449
1625      E01625     -9  14784   3422  1.12311
1626      E01626     -9  14786   3376  1.98722
1627      E01627     -9  14782   3502  1.16074
1628      E01628     -9  14788   3377  1.75453
1629      E01629     -9  14786   3410  3.26714
1630      E01630     -9  14788   3427  1.48912
1631      E01631     -9  14788   3459  2.26194
1632      E01632     -9  14788   3382  1.39068
1633      E01633     -9  14784   3442  1.16313
1634      E01634     -9  14788   3425  2.31265
1635      E01635     -9  14786   3436  2.07246
1636      E01636     -9  14788   3443  2.26974
1637      E01637     -9  14786   3421  1.48723
1638      E01638     -9  14786   3435  2.69229
1639      E01639     -9  14782   3467  1.01058
1640      E01640     -9  14788   3458   1.8106
1641      E01641     -9  14786   3493  1.97721
1642      E01642     -9  14786   3381 0.994525
1643      E01643     -9  14788   3420  1.98125
1644      E01644     -9  14788   3372  1.70116
1645      E01645     -9  14788   3465  1.73421
1646      E01646     -9  14788   3421  1.83494
1647      E01647     -9  14786   3455  1.63895
1648      E01648     -9  14786   3403  1.67059
1649      E01649     -9  14784   3393  1.76391
1650      E01650     -9  14784   3441  2.47262
1651      E01651     -9  14784   3453  2.65272
1652      E01652     -9  14788   3594  1.29991
1653      E01653     -9  14786   3457   2.3502
1654      E01654     -9  14788   3388  1.14954
1655      E01655     -9  14788   3468  1.87378
1656      E01656     -9  14784   3323  1.66483
1657      E01657     -9  14780   3424  1.75539
1658      E01658     -9  14788   3413   2.5773
1659      E01659     -9  14786   3449  1.08082
1660      E01660     -9  14786   3481  1.57121
1661      E01661     -9  14786   3390  2.67075
1662      E01662     -9  14786   3379  2.31371
1663      E01663     -9  14788   3404  2.90964
1664      E01664     -9  14788   3417  1.44229
1665      E01665     -9  14786   3455  2.10063
1666      E01666     -9  14788   3431  1.71474
1667      E01667     -9  14788   3472  2.70899
1668      E01668     -9  14784   3461  2.24204
1669      E01669     -9  14784   3476  2.26824
1670      E01670     -9  14788   3423  2.07171
1671      E01671     -9  14786   3429  1.69814
1672      E01672     -9  14788   3437   2.5764
1673      E01673     -9  14786   3464  2.14326
1674      E01674     -9  14786   3400  1.88944
1675      E01675     -9  14788   3451  2.97655
1676      E01676     -9  14782   3418  2.15446
1677      E01677     -9  14786   3451  2.30563
1678  E000001678     -9  14788   3437  1.91914
1679  E000001679     -9  14788   3405  2.21559
1680  E000001680     -9  14786   3388  3.02255
1681      E01681     -9  14788   3474  1.35585
1682      E01682     -9  14786   3385  2.51816
1683      E01683     -9  14784   3457  1.75916
1684      E01684     -9  14784   3478  1.94163
1685      E01685     -9  14788   3408 0.055692
1686      E01686     -9  14788   3456  1.29737
1687      E01687     -9  14784   3390  1.67952
1688      E01688     -9  14788   3459  2.90496
1689      E01689     -9  14786   3454  2.29054
1690      E01690     -9  14784   3484  2.25619
1691      E01691     -9  14782   3427  2.79254
1692      E01692     -9  14786   3428  2.02067
1693      E01693     -9  14788   3417  2.89609
1694      E01694     -9  14786   3487  1.18433
1695      E01695     -9  14786   3418  1.73459
1696      E01696     -9  14786   3369  1.45977
1697      E01697     -9  14788   3399  1.73802
1698      E01698     -9  14784   3410  1.60378
1699      E01699     -9  14788   3430  1.70479
1700      E01700     -9  14786   3486   1.5144
1701      E01701     -9  14786   3425  2.37182
1702      E01702     -9  14788   3473  1.30205
1703      E01703     -9  14784   3453  1.14778
1704      E01704     -9  14784   3440  1.88276
1705      E01705     -9  14784   3460  1.82958
1706      E01706     -9  14788   3442  2.35614
1707      E01707     -9  14786   3475  2.17182
1708      E01708     -9  14786   3490  2.26736
1709      E01709     -9  14788   3416  1.51576
1710      E01710     -9  14788   3381  2.17389
1711      E01711     -9  14786   3450  1.51145
1712      E01712     -9  14788   3422  1.68405
1713      E01713     -9  14782   3379   1.5033
1714      E01714     -9  14788   3331  1.07409
1715      E01715     -9  14786   3382  1.22977
1716      E01716     -9  14786   3443  1.40947
1717      E01717     -9  14788   3457  1.81876
1718      E01718     -9  14786   3495  1.51467
1719      E01719     -9  14786   3444  1.76246
1720      E01720     -9  14788   3498  2.55142
1721      E01721     -9  14786   3447  2.11371
1722      E01722     -9  14788   3481  1.91396
1723      E01723     -9  14786   3410  2.06024
1724      E01724     -9  14786   3453  1.29665
1725      E01725     -9  14784   3431  1.91971
1726      E01726     -9  14784   3510   1.3521
1727      E01727     -9  14784   3424  1.23762
1728      E01728     -9  14778   3503  1.44618
1729      E01729     -9  14782   3514  2.49003
1730      E01730     -9  14788   3453  1.72014
1731      E01731     -9  14786   3385  1.60824
1732      E01732     -9  14786   3434  1.70015
1733      E01733     -9  14786   3477  2.68443
1734      E01734     -9  14786   3461  2.44018
1735      E01735     -9  14788   3415  1.24474
1736      E01736     -9  14788   3417  1.29714
1737      E01737     -9  14786   3435   1.1026
1738      E01738     -9  14786   3397  2.01821
1739      E01739     -9  14784   3522  2.40815
1740      E01740     -9  14786   3394  1.83376
1741      E01741     -9  14784   3456  1.83806
1742      E01742     -9  14788   3363  1.65677
1743      E01743     -9  14788   3404  2.24164
1744      E01744     -9  14784   3407  1.95317
1745      E01745     -9  14788   3318  1.27352
1746      E01746     -9  14786   3438   1.5295
1747      E01747     -9  14784   3447  2.37121
1748      E01748     -9  14786   3434  1.28087
1749      E01749     -9  14788   3528  1.59523
1750      E01750     -9  14780   3429  1.91597
1751      E01751     -9  14788   3373  1.88437
1752      E01752     -9  14788   3502  1.03356
1753      E01753     -9  14786   3470  2.68785
1754      E01754     -9  14788   3462  2.26352
1755      E01755     -9  14786   3465  2.51403
1756      E01756     -9  14786   3413   1.9979
1757      E01757     -9  14788   3489  2.17928
1758      E01758     -9  14786   3462        2
1759      E01759     -9  14782   3405  1.49306
1760      E01760     -9  14786   3482   1.6402
1761      E01761     -9  14786   3423  2.00451
1762      E01762     -9  14780   3402 0.950728
1763      E01763     -9  14788   3449  1.91679
1764      E01764     -9  14784   3360 0.577681
1765      E01765     -9  14784   3432  1.51234
1766      E01766     -9  14786   3428  2.07145
1767      E01767     -9  14786   3431  1.81812
1768      E01768     -9  14786   3413  2.24078
1769      E01769     -9  14786   3437  2.13844
1770      E01770     -9  14788   3470  1.06954
1771      E01771     -9  14786   3438  1.41596
1772      E01772     -9  14786   3448  2.62615
1773      E01773     -9  14786   3402  2.32018
1774      E01774     -9  14788   3477  1.29047
1775      E01775     -9  14786   3443  1.44185
1776      E01776     -9  14784   3448  1.87416
1777      E01777     -9  14788   3407  3.19268
1778      E01778     -9  14788   3440  2.06048
1779      E01779     -9  14788   3413  1.90716
1780      E01780     -9  14784   3383  2.35703
1781      E01781     -9  14786   3409  1.34292
1782      E01782     -9  14788   3514 0.820713
1783      E01783     -9  14784   3520  1.50724
1784      E01784     -9  14786   3483  1.82994
1785      E01785     -9  14786   3510  1.50961
1786      E01786     -9  14788   3432  1.33184
1787      E01787     -9  14784   3492  1.47607
1788      E01788     -9  14786   3485  2.85859
1789      E01789     -9  14786   3444 0.809514
1790      E01790     -9  14784   3561  0.35413
1791      E01791     -9  14786   3391  2.14373
1792      E01792     -9  14788   3392 0.924493
1793      E01793     -9  14784   3446  1.32406
1794      E01794     -9  14782   3440  1.80898
1795      E01795     -9  14788   3482  1.99237
1796      E01796     -9  14784   3420  1.38616
1797      E01797     -9  14788   3443  1.54183
1798      E01798     -9  14786   3435  1.63853
1799      E01799     -9  14788   3397  1.42903
1800      E01800     -9  14786   3443  1.12833
1801      E01801     -9  14788   3409   1.8886
1802      E01802     -9  14784   3394   1.7217
1803      E01803     -9  14788   3451  2.35136
1804      E01804     -9  14788   3481  1.41384
1805      E01805     -9  14784   3467  2.10013
1806      E01806     -9  14784   3469    1.862
1807      E01807     -9  14788   3466  1.37528
1808      E01808     -9  14788   3444   1.2051
1809      E01809     -9  14782   3534  1.40972
1810      E01810     -9  14788   3382  2.03021
1811      E01811     -9  14786   3356  2.27087
1812      E01812     -9  14784   3561  1.20818
1813      E01813     -9  14786   3392  1.47648
1814      E01814     -9  14786   3428  2.08971
1815      E01815     -9  14788   3407  1.40681
1816      E01816     -9  14786   3387  2.16189
1817      E01817     -9  14784   3503  1.14989
1818      E01818     -9  14782   3385  1.67836
1819      E01819     -9  14788   3414  2.70682
1820      E01820     -9  14786   3376 0.667526
1821      E01821     -9  14788   3471  1.58348
1822      E01822     -9  14778   3422   1.6699
1823      E01823     -9  14786   3447  2.30768
1824      E01824     -9  14788   3421  2.50855
1825      E01825     -9  14786   3471  1.46426
1826      E01826     -9  14786   3485  1.50295
1827      E01827     -9  14784   3424  2.12335
1828      E01828     -9  14784   3503  1.92008
1829      E01829     -9  14786   3378  2.05679
1830      E01830     -9  14784   3356  1.60726
1831      E01831     -9  14784   3413  2.15097
1832      E01832     -9  14788   3475  1.98218
1833      E01833     -9  14784   3423  2.00951
1834      E01834     -9  14784   3495  1.08776
1835      E01835     -9  14788   3428  1.14644
1836      E01836     -9  14788   3407  1.68306
1837      E01837     -9  14784   3432    1.234
1838      E01838     -9  14786   3477  2.18828
1839      E01839     -9  14788   3387  1.43306
1840      E01840     -9  14786   3446 0.542826
1841      E01841     -9  14788   3389  1.48203
1842      E01842     -9  14786   3478  1.57663
1843      E01843     -9  14786   3454  1.36664
1844      E01844     -9  14788   3443  1.19465
1845      E01845     -9  14784   3475  1.16316
1846      E01846     -9  14786   3481  1.16279
1847      E01847     -9  14786   3393 0.543619
1848      E01848     -9  14788   3402  2.41145
1849      E01849     -9  14784   3473  2.31577
1850      E01850     -9  14788   3451  1.23251
1851      E01851     -9  14786   3434  1.30036
1852      E01852     -9  14788   3532 0.581634
1853      E01853     -9  14788   3415  1.98884
1854      E01854     -9  14788   3462   2.2389
1855      E01855     -9  14784   3449  1.32067
1856      E01856     -9  14788   3400  1.21361
1857      E01857     -9  14788   3447  3.33307
1858      E01858     -9  14782   3460  2.12352
1859      E01859     -9  14788   3449  1.40612
1860      E01860     -9  14788   3482  1.54242
1861      E01861     -9  14786   3542  1.90761
1862      E01862     -9  14788   3502  1.82312
1863      E01863     -9  14786   3451  1.75965
1864      E01864     -9  14786   3458  2.64578
1865      E01865     -9  14784   3420   1.0861
1866      E01866     -9  14788   3516  1.30366
1867      E01867     -9  14780   3401  2.09579
1868      E01868     -9  14786   3486  1.30658
1869      E01869     -9  14784   3464  1.43572
1870      E01870     -9  14784   3457 0.835299
1871      E01871     -9  14788   3437  1.74026
1872      E01872     -9  14788   3471  1.26023
1873      E01873     -9  14784   3471  1.13084
1874      E01874     -9  14782   3452  1.63862
1875      E01875     -9  14786   3369 0.717108
1876      E01876     -9  14788   3488 0.949152
1877      E01877     -9  14786   3422  1.33377
1878      E01878     -9  14788   3431  2.73134
1879      E01879     -9  14788   3395 0.395464
1880      E01880     -9  14788   3425  2.79189
1881      E01881     -9  14788   3432  1.51697
1882      E01882     -9  14786   3407  1.64445
1883      E01883     -9  14786   3481  1.88515
1884      E01884     -9  14786   3451  2.28591
1885      E01885     -9  14784   3472  2.04334
1886      E01886     -9  14786   3488  1.92018
1887      E01887     -9  14788   3445  2.28381
1888      E01888     -9  14786   3421  1.90302
1889      E01889     -9  14784   3506  2.50553
1890      E01890     -9  14782   3468  2.03338
1891      E01891     -9  14786   3408  1.77146
1892      E01892     -9  14786   3394  1.38907
1893      E01893     -9  14782   3462  1.56302
1894      E01894     -9  14786   3403  2.47905
1895      E01895     -9  14788   3530  2.55007
1896      E01896     -9  14788   3477  1.18554
1897      E01897     -9  14784   3449  1.55584
1898      E01898     -9  14788   3370  1.92675
1899      E01899     -9  14786   3421  1.23942
1900      E01900     -9  14786   3492  0.80794
1901      E01901     -9  14788   3494  3.56491
1902      E01902     -9  14786   3401  1.53078
1903      E01903     -9  14788   3466   1.3927
1904      E01904     -9  14786   3375  1.35299
1905      E01905     -9  14786   3443   1.1631
1906      E01906     -9  14786   3486  1.64374
1907      E01907     -9  14786   3501  1.63659
1908      E01908     -9  14788   3521  1.75868
1909      E01909     -9  14782   3478   2.1502
1910      E01910     -9  14788   3441  1.68647
1911      E01911     -9  14786   3448  1.96054
1912      E01912     -9  14786   3464  2.41182
1913      E01913     -9  14786   3373  2.51473
1914      E01914     -9  14788   3463  2.10786
1915      E01915     -9  14786   3443  1.05936
1916      E01916     -9  14786   3479  2.47663
1917      E01917     -9  14786   3450  1.06441
1918      E01918     -9  14786   3465  2.58617
1919      E01919     -9  14784   3480  1.75667
1920      E01920     -9  14786   3483  1.66674
1921      E01921     -9  14788   3432  2.81647
1922      E01922     -9  14786   3405  2.17626
1923      E01923     -9  14786   3387  1.66711
1924      E01924     -9  14788   3490  1.61151
1925      E01925     -9  14786   3440   2.4149
1926      E01926     -9  14784   3446  2.00945
1927      E01927     -9  14784   3446  2.23099
1928      E01928     -9  14788   3352  3.14088
1929      E01929     -9  14786   3466  2.20496
1930      E01930     -9  14784   3411  2.45406
1931      E01931     -9  14784   3379  2.31044
1932      E01932     -9  14786   3474 0.738691
1933      E01933     -9  14788   3450  1.87972
1934      E01934     -9  14784   3422   1.2989
1935      E01935     -9  14788   3406  2.20813
1936      E01936     -9  14786   3477  2.07515
1937      E01937     -9  14786   3424 0.958121
1938      E01938     -9  14786   3469  1.88538
1939      E01939     -9  14786   3400  2.07422
1940      E01940     -9  14788   3413  2.31859
1941      E01941     -9  14788   3331  1.35356
1942      E01942     -9  14788   3521   2.2469
1943      E01943     -9  14788   3441 0.955611
1944      E01944     -9  14784   3439  1.30471
1945      E01945     -9  14788   3470  1.57394
1946      E01946     -9  14788   3461  2.92365
1947      E01947     -9  14786   3434 0.463122
1948      E01948     -9  14788   3415   1.7355
1949      E01949     -9  14786   3421  1.65074
1950      E01950     -9  14786   3490   2.8827
1951      E01951     -9  14784   3364 0.885264
1952      E01952     -9  14788   3472  2.50633
1953      E01953     -9  14784   3402  2.09087
1954      E01954     -9  14782   3448  2.73754
1955      E01955     -9  14786   3503  1.70384
1956      E01956     -9  14786   3502  1.95464
1957      E01957     -9  14788   3435  1.22616
1958      E01958     -9  14786   3445 0.554887
1959      E01959     -9  14786   3425  2.59956
1960      E01960     -9  14788   3447  1.92529
1961      E01961     -9  14782   3412  2.12077
1962      E01962     -9  14786   3356  2.29487
1963      E01963     -9  14788   3417  2.88833
1964      E01964     -9  14786   3418  1.01066
1965      E01965     -9  14788   3402 0.920968
1966      E01966     -9  14786   3464 0.991711
1967      E01967     -9  14786   3504  1.38563
1968      E01968     -9  14788   3394  1.74696
1969      E01969     -9  14788   3424 0.921151
1970      E01970     -9  14786   3435  2.10645
1971      E01971     -9  14778   3458 0.765469
1972      E01972     -9  14786   3338 0.412992
1973      E01973     -9  14780   3393  1.25169
1974      E01974     -9  14786   3420 0.937334
1975      E01975     -9  14786   3380  2.02929
1976      E01976     -9  14786   3536  1.46398
1977      E01977     -9  14788   3410  1.61677
1978      E01978     -9  14786   3405  2.13612
1979      E01979     -9  14782   3485  1.79687
1980      E01980     -9  14782   3453  2.03064
1981      E01981     -9  14786   3418  1.86481
1982      E01982     -9  14788   3423  1.65768
1983      E01983     -9  14782   3520  3.16695
1984      E01984     -9  14788   3380 0.639551
1985      E01985     -9  14788   3391  2.02227
1986      E01986     -9  14786   3378  1.85698
1987      E01987     -9  14788   3462  2.37164
1988      E01988     -9  14788   3441  2.34195
1989      E01989     -9  14788   3429  1.77246
1990      E01990     -9  14786   3384  1.84139
1991      E01991     -9  14788   3384  2.10022
1992      E01992     -9  14786   3397  2.09252
1993      E01993     -9  14786   3509   2.7466
1994      E01994     -9  14786   3479   2.6709
1995      E01995     -9  14786   3435  2.09208
1996      E01996     -9  14782   3506  1.29993
1997      E01997     -9  14784   3452  1.53999
1998      E01998     -9  14788   3578  2.12898
1999      E01999     -9  14784   3424  2.11714
2000      E02000     -9  14788   3470  1.95856
2001      E02001     -9  14788   3433  2.00148
2002      E02002     -9  14788   3343  1.98041
2003      E02003     -9  14788   3433  1.13308
2004      E02004     -9  14784   3534  1.73228
2005      E02005     -9  14786   3423  1.88752
2006      E02006     -9  14788   3470  1.98802
2007      E02007     -9  14786   3411  1.18431
2008      E02008     -9  14788   3443  1.11419
2009      E02009     -9  14788   3439  1.93166
2010      E02010     -9  14786   3388  1.41401
2011      E02011     -9  14782   3452   2.1224
2012      E02012     -9  14788   3509  2.00704
2013      E02013     -9  14786   3446  1.85992
2014      E02014     -9  14780   3437  1.65527
2015      E02015     -9  14784   3420 0.782228
2016      E02016     -9  14786   3465  1.42984
2017      E02017     -9  14784   3411  1.32102
2018      E02018     -9  14786   3471   1.3005
2019      E02019     -9  14786   3411  2.45314
2020      E02020     -9  14786   3457  2.53185
2021      E02021     -9  14786   3449  2.85346
2022      E02022     -9  14786   3428  1.40695
2023      E02023     -9  14786   3459  1.78231
2024      E02024     -9  14788   3439  2.57021
2025      E02025     -9  14782   3395 0.889792
2026      E02026     -9  14784   3493  1.93102
2027      E02027     -9  14782   3546  1.94196
2028      E02028     -9  14786   3472   2.1311
2029      E02029     -9  14786   3414  1.92657
2030      E02030     -9  14786   3456   1.5467
2031      E02031     -9  14784   3472  1.77217
2032      E02032     -9  14788   3406  1.74241
2033      E02033     -9  14784   3471  1.87587
2034      E02034     -9  14784   3437  1.15788
2035      E02035     -9  14786   3458  1.50759
2036      E02036     -9  14788   3464  2.30526
2037      E02037     -9  14788   3460  1.34799
2038      E02038     -9  14788   3455  1.19929
2039      E02039     -9  14786   3496   2.0128
2040      E02040     -9  14782   3459  2.19171
2041      E02041     -9  14786   3475  1.47184
2042      E02042     -9  14786   3393  1.52468
2043      E02043     -9  14784   3497   1.9164
2044      E02044     -9  14786   3476   2.0396
2045      E02045     -9  14784   3432  1.50197
2046      E02046     -9  14786   3486  1.66261
2047      E02047     -9  14786   3376  1.15397
2048      E02048     -9  14786   3397  1.67216
2049      E02049     -9  14788   3372  2.05248
2050      E02050     -9  14786   3374  1.90913
2051      E02051     -9  14782   3459  2.63813
2052      E02052     -9  14786   3466  1.64143
2053      E02053     -9  14788   3439  1.21738
2054      E02054     -9  14786   3454  1.36163
2055      E02055     -9  14784   3438   2.5523
2056      E02056     -9  14786   3430  1.38724
2057      E02057     -9  14788   3453   2.4816
2058      E02058     -9  14786   3480  2.52027
2059      E02059     -9  14786   3492 0.860046
2060      E02060     -9  14784   3490  2.66103
2061      E02061     -9  14788   3417  1.75246
2062      E02062     -9  14786   3390  2.49155
2063      E02063     -9  14788   3367  1.37301
2064      E02064     -9  14788   3519  2.15397
2065      E02065     -9  14780   3499  1.39852
2066      E02066     -9  14786   3492  1.75727
2067      E02067     -9  14786   3456  1.54887
2068      E02068     -9  14784   3449  1.29294
2069      E02069     -9  14788   3436  1.29702
2070      E02070     -9  14788   3398  2.12971
2071      E02071     -9  14784   3412  1.06488
2072      E02072     -9  14786   3437  1.37329
2073      E02073     -9  14784   3364  2.37595
2074      E02074     -9  14782   3391  1.51438
2075      E02075     -9  14788   3420  2.68046
2076      E02076     -9  14776   3378  1.47215
2077      E02077     -9  14788   3404    2.433
2078      E02078     -9  14784   3542  2.87931
2079      E02079     -9  14788   3416  1.69075
2080      E02080     -9  14784   3386 0.936284
2081      E02081     -9  14786   3519  1.69261
2082      E02082     -9  14788   3454   1.0096
2083      E02083     -9  14788   3491  1.69628
2084      E02084     -9  14788   3462  1.83689
2085      E02085     -9  14786   3371  1.76576
2086      E02086     -9  14784   3543  1.89454
2087      E02087     -9  14786   3396  2.24299
2088      E02088     -9  14786   3376  2.39936
2089      E02089     -9  14788   3446  1.46426
2090      E02090     -9  14784   3383  1.17614
2091      E02091     -9  14788   3592  2.63632
2092      E02092     -9  14784   3437  1.09324
2093      E02093     -9  14786   3418  0.84875
2094      E02094     -9  14788   3469  2.42402
2095      E02095     -9  14786   3425  1.43039
2096      E02096     -9  14782   3461  2.53352
2097      E02097     -9  14788   3452  2.94463
2098      E02098     -9  14786   3508  1.13017
2099      E02099     -9  14788   3401  1.65214
2100      E02100     -9  14786   3495  1.46559
2101      E02101     -9  14788   3438 0.608258
2102      E02102     -9  14784   3369  1.74908
2103      E02103     -9  14786   3397  2.02991
2104      E02104     -9  14788   3488  2.39972
2105      E02105     -9  14788   3371 0.900353
2106      E02106     -9  14788   3455  2.25839
2107      E02107     -9  14786   3529  2.47521
2108      E02108     -9  14788   3520   3.4848
2109      E02109     -9  14782   3452  1.40176
2110      E02110     -9  14788   3425  2.10784
2111      E02111     -9  14788   3456  1.45943
2112      E02112     -9  14788   3497 0.139202
2113      E02113     -9  14786   3495   1.9316
2114      E02114     -9  14786   3475   1.6161
2115      E02115     -9  14786   3446  1.32624
2116      E02116     -9  14788   3452  1.93658
2117      E02117     -9  14788   3417  2.36066
2118      E02118     -9  14786   3571  1.36552
2119      E02119     -9  14786   3434  1.97603
2120      E02120     -9  14788   3503  2.28421
2121      E02121     -9  14780   3385 0.978318
2122      E02122     -9  14788   3428  1.62576
2123      E02123     -9  14784   3442  2.02191
2124      E02124     -9  14786   3401  2.20618
2125      E02125     -9  14786   3417   1.7866
2126      E02126     -9  14784   3468   1.6218
2127      E02127     -9  14788   3419   0.6128
2128      E02128     -9  14788   3490  2.51412
2129      E02129     -9  14786   3471    2.309
2130      E02130     -9  14788   3398  2.23377
2131      E02131     -9  14786   3402  1.54202
2132      E02132     -9  14784   3495  1.83733
2133      E02133     -9  14786   3507  1.88592
2134      E02134     -9  14788   3441   2.2894
2135      E02135     -9  14786   3428  1.79615
2136      E02136     -9  14786   3475  1.23945
2137      E02137     -9  14784   3472  1.72137
2138      E02138     -9  14786   3457  1.47179
2139      E02139     -9  14788   3452  1.54454
2140      E02140     -9  14788   3452  2.27696
2141      E02141     -9  14786   3450  1.82151
2142      E02142     -9  14786   3535  2.30318
2143      E02143     -9  14788   3420  1.64355
2144      E02144     -9  14784   3431  2.32629
2145      E02145     -9  14788   3448  1.58413
2146      E02146     -9  14786   3492  2.51217
2147      E02147     -9  14788   3429  2.40653
2148      E02148     -9  14788   3401  1.59071
2149      E02149     -9  14786   3456  1.62703
2150      E02150     -9  14786   3487  1.35126
2151      E02151     -9  14788   3404  1.66245
2152      E02152     -9  14786   3436  1.60208
2153      E02153     -9  14788   3504  2.22411
2154      E02154     -9  14786   3389 0.771613
2155      E02155     -9  14788   3487  2.13121
2156      E02156     -9  14784   3366  1.56312
2157      E02157     -9  14788   3457  1.15012
2158      E02158     -9  14786   3421  1.81708
2159      E02159     -9  14788   3453  1.20761
2160      E02160     -9  14788   3375  1.21598
2161      E02161     -9  14782   3495  2.12747
2162      E02162     -9  14786   3403   1.8236
2163      E02163     -9  14786   3508  2.38661
2164      E02164     -9  14788   3461  1.97266
2165      E02165     -9  14788   3399  1.38624
2166      E02166     -9  14788   3426  2.18508
2167      E02167     -9  14786   3453   1.8441
2168      E02168     -9  14788   3465  2.29506
2169      E02169     -9  14788   3523  2.10722
2170      E02170     -9  14788   3460  1.33388
2171      E02171     -9  14786   3490  2.72597
2172      E02172     -9  14786   3439  1.30634
2173      E02173     -9  14784   3477  2.90601
2174      E02174     -9  14788   3446  1.90837
2175      E02175     -9  14786   3460  1.96093
2176      E02176     -9  14788   3474  2.10317
2177      E02177     -9  14786   3477  1.19459
2178      E02178     -9  14788   3421  1.46324
2179      E02179     -9  14782   3394  1.50533
2180      E02180     -9  14786   3367  2.45666
2181      E02181     -9  14786   3433   2.1577
2182      E02182     -9  14782   3382  1.06348
2183      E02183     -9  14788   3422  1.79265
2184      E02184     -9  14788   3444  1.91004
2185      E02185     -9  14786   3443  2.14366
2186      E02186     -9  14786   3500   1.9855
2187      E02187     -9  14784   3447  1.69058
2188      E02188     -9  14788   3543  2.13731
2189      E02189     -9  14784   3392  1.02442
2190      E02190     -9  14784   3551  1.41756
2191      E02191     -9  14788   3405  1.24597
2192      E02192     -9  14786   3443  2.61898
2193      E02193     -9  14788   3421  1.89392
2194      E02194     -9  14788   3418  1.70963
2195      E02195     -9  14784   3444  1.86973
2196      E02196     -9  14788   3530  1.60305
2197      E02197     -9  14786   3498  1.60447
2198      E02198     -9  14788   3453   1.0787
2199      E02199     -9  14784   3386  2.80624
2200      E02200     -9  14784   3509  1.77181
2201      E02201     -9  14782   3374  1.46655
2202      E02202     -9  14788   3440  2.77796
2203      E02203     -9  14788   3452 0.963923
2204      E02204     -9  14788   3535   1.8616
2205      E02205     -9  14786   3465  1.67065
2206      E02206     -9  14788   3352  1.30247
2207      E02207     -9  14788   3460  1.04968
2208      E02208     -9  14788   3490  1.14315
2209      E02209     -9  14788   3529  1.91049
2210      E02210     -9  14788   3535  1.74504
2211      E02211     -9  14786   3434  1.57102
2212      E02212     -9  14786   3402  2.41005
2213      E02213     -9  14788   3463  1.35018
2214      E02214     -9  14784   3398   1.8438
2215      E02215     -9  14786   3465  1.01289
2216      E02216     -9  14786   3499  1.29429
2217      E02217     -9  14786   3477  2.74824
2218      E02218     -9  14784   3446  1.94366
2219      E02219     -9  14782   3426 0.800706
2220      E02220     -9  14788   3460  2.44123
2221      E02221     -9  14786   3417  1.47503
2222      E02222     -9  14784   3429   2.3116
2223      E02223     -9  14788   3451  1.88926
2224      E02224     -9  14786   3413  1.89409
2225      E02225     -9  14782   3515  1.11025
2226      E02226     -9  14786   3426  1.52566
2227      E02227     -9  14782   3470  1.49719
2228      E02228     -9  14788   3531  1.97343
2229      E02229     -9  14786   3376  1.18127
2230      E02230     -9  14786   3421   2.1766
2231      E02231     -9  14784   3406  2.04532
2232      E02232     -9  14788   3474  1.32895
2233      E02233     -9  14788   3512   1.4248
2234      E02234     -9  14788   3366  2.49721
2235      E02235     -9  14788   3445  2.46714
2236      E02236     -9  14782   3405  1.12093
2237      E02237     -9  14784   3413   2.5331
2238      E02238     -9  14788   3373  1.56857
2239      E02239     -9  14788   3508  1.28985
2240      E02240     -9  14786   3422  1.13708
2241      E02241     -9  14788   3491  2.88504
2242      E02242     -9  14778   3380    1.566
2243      E02243     -9  14788   3445  1.43479
2244      E02244     -9  14784   3477  2.31668
