# Supplementary material for: Comparing distributions of polygenic risk scores of type 2 diabetes and coronary heart disease within different populations
Source: PLoS One. 2017 Jul 5;12(7):e0179238. doi: 10.1371/journal.pone.0179238 (PMC5497939; doi:10.1371/journal.pone.0179238)
Supplement: S2 File — (ZIP) [file pone.0179238.s002.zip › T2D_EUR_SCORES.txt]

 FID       IID  PHENO    CNT   CNT2 SCORESUM
   1   HG00280     -9  14786   3494  1.49019
   2   HG00281     -9  14786   3404  1.92578
   3   HG00282     -9  14786   3474  2.23065
   4   NA11919     -9  14786   3375    2.465
   5   HG00284     -9  14786   3453  1.33768
   6   HG00285     -9  14786   3388  2.52228
   7   HG00288     -9  14786   3470  1.70668
   8   NA20581     -9  14786   3446  1.77239
   9   NA20582     -9  14786   3498  2.08493
  10   NA20585     -9  14786   3515  2.84597
  11   NA20587     -9  14786   3486  2.30041
  12   NA20589     -9  14786   3564  1.85055
  13   NA20588     -9  14786   3438  1.71859
  14   HG00129     -9  14786   3410  1.19116
  15   HG00128     -9  14786   3431  1.07971
  16   HG00125     -9  14786   3429 0.891514
  17   HG00127     -9  14786   3472  1.31548
  18   HG00126     -9  14784   3480  1.82111
  19   HG00121     -9  14786   3473  2.19439
  20   HG00120     -9  14786   3384  1.07658
  21   HG00123     -9  14786   3532  1.31787
  22   HG00122     -9  14786   3446  1.68251
  23   NA20832     -9  14786   3492   2.6745
  24   NA12814     -9  14786   3415  1.47297
  25   NA12815     -9  14786   3517  1.06743
  26   NA12812     -9  14786   3486  2.17579
  27   NA12813     -9  14786   3324 0.425699
  28   HG00381     -9  14786   3473  1.72603
  29   HG00380     -9  14786   3379  2.00273
  30   HG00383     -9  14786   3461  1.44771
  31   HG00382     -9  14786   3480 0.888881
  32   HG00384     -9  14786   3411   1.2528
  33   HG00242     -9  14786   3502  1.40233
  34   HG00243     -9  14786   3459  1.64726
  35   NA11894     -9  14786   3453  1.70292
  36   NA11893     -9  14786   3510  1.82915
  37   NA11892     -9  14786   3514  2.15264
  38   HG00257     -9  14786   3470  1.08168
  39   HG00256     -9  14786   3356  1.26196
  40   HG00255     -9  14786   3438  2.02147
  41   HG00254     -9  14786   3461  1.72606
  42   HG00253     -9  14786   3425 0.891678
  43   HG00252     -9  14786   3444    1.206
  44   HG00251     -9  14786   3420  1.98631
  45   HG00250     -9  14786   3395  1.01373
  46   HG00259     -9  14786   3530  2.32937
  47   HG00258     -9  14786   3429 0.615877
  48   HG00138     -9  14786   3410  1.81228
  49   HG00139     -9  14786   3393  1.32745
  50   HG00132     -9  14786   3344  2.48549
  51   HG00133     -9  14786   3417  2.34654
  52   HG00130     -9  14786   3417  1.26841
  53   HG00131     -9  14786   3492  1.49665
  54   HG00136     -9  14786   3478  1.16419
  55   HG00137     -9  14786   3378  2.11179
  56   NA20826     -9  14786   3480  2.18095
  57   NA20827     -9  14786   3448  2.16447
  58   NA20822     -9  14786   3505  2.04849
  59   NA20821     -9  14786   3472  1.25298
  60   NA20828     -9  14786   3493  1.61227
  61   HG01710     -9  14784   3512  1.63509
  62   HG01669     -9  14786   3529   2.5279
  63   HG01668     -9  14786   3442  2.85457
  64   NA11918     -9  14786   3426  3.39085
  65   NA20516     -9  14786   3564  1.51822
  66   NA20517     -9  14786   3530  2.57965
  67   NA20518     -9  14786   3434  3.16266
  68   NA12890     -9  14786   3540  1.18557
  69   NA11881     -9  14786   3372  1.11429
  70   NA12045     -9  14786   3358  1.93907
  71   NA12044     -9  14786   3387  2.30099
  72   NA12046     -9  14786   3467  1.40256
  73   NA12043     -9  14786   3478  1.85412
  74   HG00244     -9  14786   3440  1.85082
  75   HG00245     -9  14784   3472  1.30003
  76   HG00246     -9  14786   3511  1.36234
  77   HG00240     -9  14786   3500  2.45049
  78   NA12272     -9  14786   3443  3.19194
  79   HG01708     -9  14786   3480  2.34238
  80   HG01709     -9  14786   3399   1.6086
  81   HG01702     -9  14786   3500  3.28535
  82   HG01700     -9  14786   3461  2.03884
  83   HG01707     -9  14786   3371  1.30912
  84   HG01704     -9  14786   3588  1.98547
  85   HG01705     -9  14786   3481  1.62755
  86   HG00097     -9  14786   3532  1.64123
  87   HG00096     -9  14786   3482  2.08055
  88   HG00099     -9  14786   3382  1.12694
  89   HG01676     -9  14786   3394  1.41863
  90   HG01675     -9  14786   3488  1.73523
  91   HG01672     -9  14786   3442  2.10859
  92   HG01673     -9  14786   3520  2.86732
  93   HG01670     -9  14786   3377  1.60336
  94   HG01678     -9  14786   3456  1.84611
  95   HG01679     -9  14786   3485  1.82447
  96   NA12748     -9  14786   3445  1.00992
  97   NA12872     -9  14786   3500 0.705016
  98   NA12873     -9  14786   3402    1.825
  99   NA12874     -9  14786   3466   1.5792
 100   NA12878     -9  14786   3401  1.67309
 101   NA07357     -9  14786   3445  2.71921
 102   NA12058     -9  14786   3442  1.62092
 103   HG00271     -9  14786   3397  2.62064
 104   HG00273     -9  14786   3602  2.16066
 105   HG00272     -9  14786   3530  2.24516
 106   HG00275     -9  14786   3462  2.02687
 107   HG00274     -9  14786   3470  2.75199
 108   HG00277     -9  14786   3359  1.47294
 109   HG00276     -9  14786   3445  2.36429
 110   HG00278     -9  14786   3481  1.89593
 111   HG00304     -9  14786   3438  1.32094
 112   HG01603     -9  14786   3430  2.29156
 113   HG01602     -9  14786   3501  1.78792
 114   HG01607     -9  14786   3449  1.03585
 115   HG01606     -9  14786   3419  1.46455
 116   HG01605     -9  14786   3552  2.11857
 117   HG01608     -9  14786   3466  1.81355
 118   NA07037     -9  14786   3456  1.60416
 119   NA20586     -9  14786   3532  3.77383
 120   HG02239     -9  14786   3514   2.4277
 121   HG02238     -9  14786   3429  2.53536
 122   HG02233     -9  14786   3438  2.64754
 123   HG02232     -9  14786   3491  2.52031
 124   HG02231     -9  14786   3408   2.7141
 125   HG02230     -9  14786   3425  2.69727
 126   HG02236     -9  14786   3474  3.06241
 127   HG02235     -9  14786   3469  1.88388
 128   HG01334     -9  14786   3433  1.64058
 129   NA12843     -9  14786   3399  1.11595
 130   NA12842     -9  14786   3380  1.65155
 131   HG00268     -9  14786   3451  1.18745
 132   HG00269     -9  14786   3564  2.54479
 133   HG00266     -9  14786   3451   2.1854
 134   HG00267     -9  14786   3520   2.8271
 135   HG00264     -9  14786   3355  1.92829
 136   HG00265     -9  14786   3423    1.932
 137   HG00262     -9  14786   3410  2.47059
 138   HG00263     -9  14786   3383  1.24661
 139   HG00260     -9  14786   3368  2.20074
 140   HG00261     -9  14786   3439  1.30568
 141   NA20755     -9  14786   3513  2.73857
 142   NA20753     -9  14786   3447  1.66771
 143   NA20783     -9  14786   3499   1.9582
 144   NA20787     -9  14786   3501  2.73272
 145   NA20786     -9  14786   3496  2.65136
 146   NA20785     -9  14786   3520  1.64949
 147   HG01610     -9  14786   3388  1.66833
 148   HG01612     -9  14786   3505  1.54086
 149   HG01613     -9  14786   3375  1.76463
 150   HG01615     -9  14786   3465  2.71807
 151   HG01617     -9  14786   3467  2.06526
 152   HG01618     -9  14786   3522  1.30564
 153   HG01619     -9  14786   3554  1.56866
 154   HG00189     -9  14786   3463  1.08867
 155   HG00188     -9  14786   3405  1.33253
 156   HG00183     -9  14786   3377  1.41868
 157   HG00182     -9  14786   3478   1.9049
 158   HG00181     -9  14786   3429  1.54934
 159   HG00180     -9  14786   3474  1.37622
 160   HG00187     -9  14786   3433  1.84015
 161   HG00186     -9  14786   3458  2.14363
 162   HG00185     -9  14786   3462  1.67313
 163   HG00356     -9  14786   3406  2.71008
 164   HG02220     -9  14784   3438   2.0941
 165   HG02221     -9  14786   3378  2.65583
 166   HG02223     -9  14786   3460  2.09763
 167   HG02224     -9  14786   3468  1.89872
 168   HG00327     -9  14786   3433  1.80567
 169   HG00326     -9  14786   3441  2.04045
 170   HG00325     -9  14786   3466  1.43061
 171   HG00324     -9  14786   3601    2.634
 172   HG00323     -9  14786   3438   1.1471
 173   HG00321     -9  14786   3427  1.26097
 174   HG00320     -9  14786   3440  1.24368
 175   HG00329     -9  14786   3468  2.77492
 176   HG00328     -9  14786   3445  2.19817
 177   NA20790     -9  14786   3346  1.22876
 178   NA20792     -9  14786   3437   1.5498
 179   NA20795     -9  14786   3520   3.0345
 180   NA20796     -9  14786   3477  1.73963
 181   NA20797     -9  14786   3503  2.71706
 182   NA20798     -9  14786   3443  1.71221
 183   NA20799     -9  14786   3509   1.9146
 184   HG01628     -9  14786   3548  1.86912
 185   HG01625     -9  14786   3459  1.79598
 186   HG01624     -9  14786   3382  3.04606
 187   HG01626     -9  14786   3513  2.29018
 188   HG01620     -9  14786   3391  1.91666
 189   HG01623     -9  14786   3461  2.57039
 190   HG00190     -9  14786   3401  2.48313
 191   NA12400     -9  14786   3500  2.12282
 192   HG02215     -9  14784   3404  1.94336
 193   HG02219     -9  14786   3527   1.4021
 194   NA12717     -9  14786   3501  2.00691
 195   NA12716     -9  14786   3366  1.98972
 196   NA12342     -9  14786   3313 0.096235
 197   NA12340     -9  14786   3415  1.30087
 198   NA12889     -9  14786   3433  2.56234
 199   NA11992     -9  14786   3299  1.23927
 200   NA11995     -9  14786   3534  1.79417
 201   NA12775     -9  14786   3410  2.61718
 202   HG00334     -9  14786   3446   2.2085
 203   HG00335     -9  14786   3356  1.40928
 204   HG00336     -9  14786   3488  1.93373
 205   HG00337     -9  14786   3477 0.961178
 206   HG00330     -9  14786   3469  1.95534
 207   HG00331     -9  14786   3499  1.55144
 208   HG00332     -9  14786   3458   3.0699
 209   HG00338     -9  14786   3440  1.00545
 210   HG00339     -9  14786   3494    2.129
 211   NA12234     -9  14786   3353  1.38802
 212   NA20529     -9  14786   3520 0.732622
 213   NA20528     -9  14786   3572  2.74617
 214   NA20527     -9  14786   3498  3.21552
 215   NA20525     -9  14786   3424  3.04562
 216   NA20524     -9  14786   3412  1.73643
 217   NA20522     -9  14786   3462  1.81013
 218   NA20521     -9  14786   3513  1.00073
 219   NA20520     -9  14786   3508  3.24461
 220   HG01632     -9  14786   3451  1.53352
 221   HG01630     -9  14786   3502  3.08136
 222   HG01631     -9  14786   3384  2.86064
 223   NA12413     -9  14786   3416  1.50975
 224   NA12414     -9  14786   3382 0.765758
 225   NA12777     -9  14786   3427  1.82568
 226   HG00235     -9  14786   3455  2.37251
 227   HG00234     -9  14786   3436  1.41009
 228   HG00237     -9  14786   3453   1.9194
 229   HG00236     -9  14786   3479  1.55228
 230   HG00231     -9  14786   3420  1.51891
 231   HG00233     -9  14786   3408  1.80338
 232   HG00232     -9  14786   3451   1.7146
 233   HG00239     -9  14786   3427  1.46974
 234   HG00238     -9  14786   3517   1.9743
 235   NA12144     -9  14786   3468  2.04462
 236   HG00306     -9  14786   3409  1.27414
 237   HG00309     -9  14786   3595  1.53877
 238   HG00308     -9  14786   3397  1.11209
 239   NA20538     -9  14786   3477   2.4346
 240   NA20539     -9  14786   3493  3.47818
 241   NA20534     -9  14786   3497    1.749
 242   NA20535     -9  14786   3450  2.52018
 243   NA20536     -9  14786   3438  2.37294
 244   NA20530     -9  14786   3486  3.08425
 245   NA20531     -9  14786   3499  2.66943
 246   NA20532     -9  14786   3465  2.40234
 247   NA20533     -9  14786   3492  1.53112
 248   NA20754     -9  14786   3467  3.22952
 249   NA20756     -9  14786   3485  2.45648
 250   NA20757     -9  14786   3462  2.51539
 251   NA20752     -9  14786   3508  2.51699
 252   NA20758     -9  14786   3500  2.92464
 253   NA20759     -9  14784   3520  2.78529
 254   NA07048     -9  14786   3497  1.91102
 255   NA06989     -9  14786   3399  2.30536
 256   NA12399     -9  14786   3520   1.8812
 257   NA11829     -9  14786   3439  1.82061
 258   HG01791     -9  14786   3454  2.49674
 259   HG01790     -9  14786   3423  1.23495
 260   NA12778     -9  14786   3439  1.44618
 261   NA12776     -9  14786   3435  1.64472
 262   NA12154     -9  14786   3408  1.39202
 263   HG00318     -9  14786   3421  1.43824
 264   HG00319     -9  14786   3578  2.29543
 265   HG00315     -9  14786   3489  1.17436
 266   HG00313     -9  14786   3447  2.72167
 267   HG00310     -9  14786   3500  2.62744
 268   HG00311     -9  14786   3436  1.47597
 269   NA12718     -9  14786   3460 0.752549
 270   NA20509     -9  14786   3446  1.08841
 271   NA20508     -9  14786   3466  1.38736
 272   NA20503     -9  14786   3420  3.21171
 273   NA20502     -9  14786   3541  2.47949
 274   NA20505     -9  14786   3426  1.72794
 275   NA20504     -9  14786   3518  2.38945
 276   NA20507     -9  14786   3582   2.1697
 277   NA20506     -9  14786   3418  2.24271
 278   NA20761     -9  14786   3492  1.97342
 279   NA20763     -9  14786   3470  1.61091
 280   NA20762     -9  14786   3429  1.65481
 281   NA20765     -9  14786   3437  1.89684
 282   NA20764     -9  14786   3525  2.39334
 283   NA20767     -9  14786   3484  2.53265
 284   NA20766     -9  14786   3477  2.65764
 285   NA20769     -9  14786   3421  1.78117
 286   NA20768     -9  14786   3475  1.32345
 287   NA07056     -9  14786   3326  1.50541
 288   NA07051     -9  14786   3532  1.11406
 289   NA12546     -9  14786   3419   1.8284
 290   NA12383     -9  14786   3543  1.23164
 291   HG00149     -9  14786   3487 0.860453
 292   HG00148     -9  14786   3483   1.4923
 293   HG00146     -9  14786   3419 0.930458
 294   HG00145     -9  14786   3396  2.42308
 295   HG00143     -9  14786   3521  1.87953
 296   HG00142     -9  14786   3421  2.26575
 297   HG00141     -9  14786   3413  2.06731
 298   HG00140     -9  14786   3464  2.30789
 299   HG01783     -9  14786   3454  1.36562
 300   HG01781     -9  14786   3432  2.27629
 301   HG01786     -9  14786   3426  1.84419
 302   HG01784     -9  14786   3488  1.96783
 303   HG01785     -9  14786   3405  1.66697
 304   HG01789     -9  14786   3469  1.28262
 305   HG00355     -9  14786   3401  1.90276
 306   NA12760     -9  14786   3426  2.80758
 307   NA12761     -9  14786   3453  2.75245
 308   NA12762     -9  14786   3390   1.2611
 309   NA12763     -9  14786   3475  1.40287
 310   HG00369     -9  14786   3457  1.72456
 311   HG00368     -9  14786   3492  1.78675
 312   HG00362     -9  14786   3548  2.48912
 313   HG00361     -9  14786   3506  1.23937
 314   HG00360     -9  14786   3468  2.20136
 315   HG00367     -9  14786   3481  1.80121
 316   HG00366     -9  14786   3477  1.69608
 317   HG00365     -9  14786   3437  1.49963
 318   HG00364     -9  14786   3400  2.03086
 319   NA11831     -9  14786   3454   1.0753
 320   NA11830     -9  14786   3406  1.90224
 321   NA11832     -9  14786   3394  2.24422
 322   NA20514     -9  14786   3526  2.47866
 323   NA20515     -9  14784   3459  2.60263
 324   NA20512     -9  14786   3509  1.14528
 325   NA20513     -9  14786   3481   1.4325
 326   NA20510     -9  14786   3491  2.16906
 327   NA20511     -9  14786   3481  1.06589
 328   NA20519     -9  14786   3534  2.34414
 329   NA20778     -9  14786   3491  1.88436
 330   NA20774     -9  14786   3496  2.66439
 331   NA20775     -9  14786   3514  1.10749
 332   NA20772     -9  14786   3485  2.02211
 333   NA20773     -9  14786   3514  2.28204
 334   NA20770     -9  14784   3527  1.84613
 335   NA20771     -9  14786   3381  1.58582
 336   HG00158     -9  14786   3456  1.92182
 337   HG00159     -9  14784   3439  2.38772
 338   HG00154     -9  14786   3443  1.72733
 339   HG00155     -9  14786   3456 0.969427
 340   HG00157     -9  14786   3396   2.0366
 341   HG00150     -9  14786   3396  1.22291
 342   HG00151     -9  14786   3444  1.60863
 343   HG01779     -9  14786   3474  2.65757
 344   HG01777     -9  14786   3391  1.91294
 345   HG01776     -9  14786   3456  2.61837
 346   HG01775     -9  14786   3436  2.15639
 347   HG01773     -9  14786   3406  2.85221
 348   HG01771     -9  14786   3453  1.21834
 349   HG01770     -9  14786   3409  2.18287
 350   NA12283     -9  14786   3515  2.18251
 351   NA12282     -9  14786   3438  1.80934
 352   NA12287     -9  14786   3400  1.50549
 353   NA12286     -9  14786   3401  1.80567
 354   NA12751     -9  14786   3432  1.60381
 355   NA12750     -9  14786   3458 0.573471
 356   HG01682     -9  14786   3446  2.28364
 357   HG01680     -9  14786   3517  2.15957
 358   HG01686     -9  14786   3444  1.57527
 359   HG01685     -9  14786   3431  1.80903
 360   HG01684     -9  14786   3499  2.91231
 361   NA12749     -9  14786   3460  2.61427
 362   HG01699     -9  14786   3513  2.04603
 363   NA20760     -9  14786   3469  2.45095
 364   HG00378     -9  14786   3484  1.65241
 365   HG00379     -9  14786   3445  2.51838
 366   HG00371     -9  14786   3461  1.77577
 367   HG00372     -9  14786   3357  2.38984
 368   HG00373     -9  14786   3430  1.54575
 369   HG00375     -9  14786   3496  2.82837
 370   HG00376     -9  14786   3420  1.54646
 371   NA10847     -9  14786   3462  1.40322
 372   NA06985     -9  14786   3418  2.16221
 373   NA06984     -9  14786   3534  2.05396
 374   NA06986     -9  14786   3418  2.97541
 375   HG01519     -9  14786   3432   1.5707
 376   HG01518     -9  14786   3444  2.24336
 377   HG01513     -9  14786   3476  2.31264
 378   HG01512     -9  14786   3419  2.22364
 379   HG01510     -9  14786   3408  1.50673
 380   HG01516     -9  14786   3421  1.06689
 381   HG01515     -9  14786   3506  1.41249
 382   HG00160     -9  14786   3557 -0.037968
 383   HG01768     -9  14786   3485  2.80386
 384   HG01765     -9  14786   3541  1.98334
 385   HG01766     -9  14786   3483  2.13884
 386   HG01767     -9  14786   3521  1.27738
 387   HG01761     -9  14786   3446  2.09726
 388   HG01762     -9  14784   3469  1.45326
 389   NA11994     -9  14786   3408  1.12665
 390   HG01694     -9  14786   3558  2.72592
 391   HG01695     -9  14786   3458  1.79594
 392   HG01697     -9  14786   3493  1.63973
 393   NA11920     -9  14786   3424  2.48562
 394   HG00345     -9  14786   3486   2.6608
 395   HG00346     -9  14786   3564   1.6998
 396   HG00341     -9  14786   3441  1.35946
 397   HG00343     -9  14786   3427  1.88214
 398   HG00342     -9  14786   3352   1.9432
 399   HG00349     -9  14786   3484  1.24235
 400   NA10851     -9  14786   3486  1.58313
 401   NA06994     -9  14786   3352  2.28951
 402   HG01509     -9  14786   3472  2.64782
 403   HG01500     -9  14786   3505  2.83865
 404   HG01501     -9  14786   3482  2.02282
 405   HG01503     -9  14786   3521   2.2139
 406   HG01504     -9  14786   3430  2.64111
 407   HG01506     -9  14786   3455   2.4245
 408   HG01507     -9  14786   3432  2.76401
 409   NA12156     -9  14786   3527 0.767414
 410   NA12155     -9  14786   3304 0.907316
 411   HG00176     -9  14786   3461  2.16668
 412   HG00177     -9  14786   3463  1.15332
 413   HG00174     -9  14786   3358  1.70409
 414   HG00173     -9  14786   3521  1.40568
 415   HG00171     -9  14786   3550  1.73314
 416   NA07000     -9  14786   3464 0.617168
 417   HG00178     -9  14786   3536   1.6053
 418   HG00179     -9  14786   3463  1.85826
 419   HG01757     -9  14786   3443  2.19909
 420   HG01756     -9  14786   3472  1.96602
 421   NA12829     -9  14786   3387  1.08287
 422   NA12828     -9  14786   3408  3.00278
 423   NA12827     -9  14786   3320  1.40857
 424   NA11930     -9  14786   3490  1.16586
 425   NA11931     -9  14786   3520  1.35143
 426   NA11932     -9  14786   3404  1.74297
 427   NA11933     -9  14786   3414  2.16523
 428   HG00353     -9  14786   3401  1.83911
 429   HG00350     -9  14786   3379 0.591361
 430   HG00351     -9  14786   3496  2.31153
 431   HG00357     -9  14786   3461  1.14528
 432   HG00358     -9  14786   3446  2.57029
 433   HG01537     -9  14786   3421  1.71774
 434   HG01536     -9  14786   3485  2.80686
 435   HG01531     -9  14786   3453  2.35892
 436   HG01530     -9  14786   3531  3.44082
 437   NA11840     -9  14786   3438  1.76199
 438   NA11843     -9  14786   3391  1.61366
 439   NA12003     -9  14786   3457  2.00147
 440   NA12005     -9  14786   3470  2.00726
 441   NA12004     -9  14786   3454  1.46796
 442   NA12006     -9  14786   3413  3.22391
 443   NA20544     -9  14786   3500  1.73778
 444   NA20541     -9  14786   3501   2.3368
 445   NA20540     -9  14786   3505  2.34632
 446   NA20543     -9  14786   3469  2.49373
 447   NA20542     -9  14786   3478   2.3681
 448   HG00103     -9  14786   3425 0.721622
 449   HG00102     -9  14786   3325  1.80088
 450   HG00101     -9  14786   3412  2.32767
 451   HG00100     -9  14786   3417  1.44146
 452   HG00107     -9  14786   3471 0.521456
 453   HG00106     -9  14786   3448  1.54965
 454   HG00105     -9  14786   3447  1.12153
 455   NA12341     -9  14786   3464 0.947286
 456   HG00109     -9  14786   3433  1.30798
 457   HG00108     -9  14786   3478 0.778613
 458   NA12348     -9  14786   3420 0.686563
 459   HG01746     -9  14786   3441   2.3572
 460   HG01747     -9  14786   3526  2.38976
 461   NA20819     -9  14786   3424   2.7574
 462   NA20818     -9  14786   3525  1.55502
 463   NA20815     -9  14786   3479  1.50094
 464   NA20814     -9  14786   3432  3.45288
 465   NA20813     -9  14786   3466  1.38396
 466   NA20812     -9  14786   3430  1.83493
 467   NA20811     -9  14786   3497  1.38492
 468   NA20810     -9  14786   3440  1.87798
 469   NA20808     -9  14786   3587  2.35903
 470   NA07347     -9  14786   3490  1.73221
 471   HG00344     -9  14786   3404  1.56631
 472   NA12275     -9  14786   3510  2.22563
 473   NA12273     -9  14786   3437   2.4624
 474   NA12830     -9  14786   3484  2.12166
 475   HG00290     -9  14786   3597  2.49561
 476   NA12347     -9  14786   3512  1.17408
 477   HG01522     -9  14786   3546  1.79124
 478   HG01521     -9  14786   3407  1.37617
 479   HG01527     -9  14786   3448  2.76172
 480   HG01524     -9  14786   3382  2.62116
 481   HG01525     -9  14786   3552  2.22206
 482   HG01528     -9  14786   3479  2.84073
 483   HG00110     -9  14786   3419  2.15212
 484   HG00111     -9  14786   3439  1.55402
 485   HG00112     -9  14786   3403 0.805086
 486   HG00113     -9  14786   3478  1.72466
 487   HG00114     -9  14786   3488  2.01875
 488   HG00115     -9  14786   3475  2.37692
 489   HG00116     -9  14786   3363   1.9956
 490   HG00117     -9  14786   3446  2.35913
 491   HG00118     -9  14786   3459  2.04735
 492   HG00119     -9  14786   3456   1.9938
 493   NA12489     -9  14786   3416  1.69121
 494   NA20809     -9  14786   3470  1.35172
 495   NA20804     -9  14786   3438  2.11264
 496   NA20805     -9  14786   3389  2.06649
 497   NA20806     -9  14786   3484  1.72422
 498   NA20807     -9  14786   3439  2.05597
 499   NA20800     -9  14786   3494  1.73329
 500   NA20801     -9  14786   3517  2.38591
 501   NA20802     -9  14786   3475   1.8003
 502   NA20803     -9  14786   3460  2.37919
 503   NA12249     -9  14786   3450 0.877016
