# Supplementary material for: Comparing distributions of polygenic risk scores of type 2 diabetes and coronary heart disease within different populations
Source: PLoS One. 2017 Jul 5;12(7):e0179238. doi: 10.1371/journal.pone.0179238 (PMC5497939; doi:10.1371/journal.pone.0179238)
Supplement: S2 File — (ZIP) [file pone.0179238.s002.zip › T2D_SAS_SCORES.txt]

 FID       IID  PHENO    CNT   CNT2 SCORESUM
   1   HG03018     -9  14778   3659  3.26869
   2   HG03019     -9  14780   3729  2.85428
   3   HG03012     -9  14780   3758  3.00317
   4   HG03015     -9  14780   3684  3.20034
   5   HG03016     -9  14780   3722  3.98985
   6   HG02604     -9  14780   3672  2.26185
   7   HG02603     -9  14780   3647   3.2931
   8   HG02600     -9  14780   3742  3.17138
   9   HG02601     -9  14780   3592   2.5183
  10   HG03705     -9  14780   3699   2.5418
  11   HG03706     -9  14778   3699  3.94202
  12   HG03702     -9  14780   3702  3.20133
  13   HG03703     -9  14780   3649  3.46584
  14   HG03708     -9  14780   3698  3.03366
  15   HG03709     -9  14780   3686  3.22537
  16   HG03649     -9  14780   3691  3.00871
  17   HG03640     -9  14780   3793  3.34011
  18   HG03643     -9  14780   3758  3.37479
  19   HG03642     -9  14780   3754  3.36775
  20   HG03645     -9  14780   3702  3.44723
  21   HG03644     -9  14778   3770  3.26261
  22   HG03646     -9  14780   3795  4.15422
  23   HG04042     -9  14780   3689  3.21776
  24   HG04047     -9  14780   3755  2.24314
  25   HG03803     -9  14780   3682  2.48992
  26   HG03802     -9  14778   3728  3.76189
  27   HG03800     -9  14780   3835  3.77337
  28   HG03805     -9  14780   3759  3.61657
  29   HG03809     -9  14780   3724  3.44868
  30   HG03808     -9  14780   3756  3.03618
  31   HG03625     -9  14780   3573  4.17812
  32   HG04134     -9  14778   3657  3.38316
  33   HG04131     -9  14780   3752  3.40897
  34   NA20905     -9  14778   3706  2.48515
  35   NA20904     -9  14780   3661  2.63153
  36   NA20906     -9  14780   3713  3.24752
  37   NA20903     -9  14780   3694   3.5343
  38   NA20902     -9  14780   3765  4.07184
  39   HG03838     -9  14778   3812  3.73326
  40   HG03021     -9  14780   3744  3.91628
  41   HG03022     -9  14780   3679  3.67371
  42   HG03731     -9  14780   3768   2.8031
  43   HG03730     -9  14780   3741  3.41832
  44   HG03733     -9  14780   3819  3.53529
  45   HG03736     -9  14780   3691  2.60173
  46   HG03738     -9  14780   3652   2.7647
  47   HG03944     -9  14780   3741  2.69064
  48   HG03945     -9  14780   3754   3.0575
  49   HG03653     -9  14780   3677  4.04307
  50   HG04198     -9  14780   3742  3.53157
  51   HG02700     -9  14780   3667  2.82788
  52   HG03949     -9  14778   3703  4.27821
  53   HG04146     -9  14780   3728   4.4319
  54   HG04144     -9  14780   3670  3.33702
  55   HG04090     -9  14780   3718   3.3648
  56   HG04093     -9  14780   3674  2.55642
  57   HG04094     -9  14780   3748  3.63304
  58   HG04096     -9  14780   3758  3.44529
  59   HG04099     -9  14780   3656  3.51013
  60   HG04098     -9  14780   3769  2.99789
  61   NA20895     -9  14780   3659  3.01554
  62   NA20910     -9  14780   3709   2.3462
  63   NA20894     -9  14780   3654  3.97432
  64   NA20890     -9  14780   3605  3.41974
  65   HG04153     -9  14780   3800  4.74766
  66   NA21087     -9  14780   3832  3.18083
  67   NA21086     -9  14780   3741  2.32053
  68   NA20899     -9  14780   3598  3.25131
  69   NA21089     -9  14780   3622  2.60107
  70   NA21088     -9  14780   3769  4.41087
  71   HG02494     -9  14780   3698  3.78217
  72   HG02493     -9  14780   3593  2.40167
  73   HG02491     -9  14780   3649  3.53742
  74   HG02490     -9  14780   3615  2.89749
  75   NA21118     -9  14780   3725  2.62394
  76   HG02660     -9  14780   3740  3.84676
  77   HG02661     -9  14780   3757     2.78
  78   HG03729     -9  14780   3779  3.30923
  79   HG03727     -9  14780   3767  2.91228
  80   HG03722     -9  14780   3762  4.92989
  81   HG03720     -9  14780   3733  3.37791
  82   HG03624     -9  14780   3674  1.97693
  83   HG03629     -9  14780   3655  2.98213
  84   HG03824     -9  14780   3784  3.12789
  85   HG03826     -9  14780   3768  3.28846
  86   HG03821     -9  14780   3776  2.51034
  87   HG03823     -9  14780   3755  3.33463
  88   HG04158     -9  14780   3741  2.21696
  89   HG04159     -9  14780   3786  3.82505
  90   NA20853     -9  14780   3701  2.97978
  91   NA20852     -9  14780   3614  3.36112
  92   NA20851     -9  14780   3659  3.14457
  93   NA20850     -9  14780   3711     4.53
  94   NA20856     -9  14780   3730  2.08584
  95   NA20854     -9  14780   3624  2.49082
  96   NA20859     -9  14780   3711  2.45239
  97   NA20858     -9  14780   3550  3.04436
  98   NA21115     -9  14780   3643  2.92146
  99   HG04080     -9  14780   3639  2.91918
 100   NA21114     -9  14780   3763  3.20298
 101   NA21094     -9  14780   3759  3.57144
 102   NA21095     -9  14780   3655  2.93683
 103   NA21097     -9  14780   3729  2.80082
 104   NA21090     -9  14780   3783   3.5059
 105   NA21091     -9  14780   3678  2.82432
 106   NA21092     -9  14780   3726  2.90006
 107   NA21093     -9  14780   3684  3.52866
 108   NA21098     -9  14780   3807  3.34708
 109   NA21099     -9  14780   3711  3.77648
 110   NA21143     -9  14780   3660   3.2156
 111   HG04211     -9  14780   3733  3.59808
 112   HG03815     -9  14780   3762  4.14242
 113   HG03899     -9  14780   3759  3.02837
 114   HG02658     -9  14780   3716   3.3116
 115   HG02655     -9  14780   3699  2.50029
 116   HG02654     -9  14780   3632  2.74476
 117   HG02657     -9  14780   3670  3.30521
 118   HG02651     -9  14780   3702  3.24677
 119   HG02652     -9  14780   3806  2.83505
 120   HG03753     -9  14780   3769   3.2489
 121   HG03752     -9  14778   3671  4.01491
 122   HG03750     -9  14780   3745  3.96808
 123   HG03757     -9  14780   3744  3.86172
 124   HG03756     -9  14780   3682  3.80777
 125   HG03755     -9  14780   3750  2.41412
 126   HG03754     -9  14780   3784  3.05956
 127   HG03817     -9  14780   3774  3.76016
 128   HG03631     -9  14780   3652  2.65447
 129   HG03636     -9  14780   3747  3.35188
 130   HG02728     -9  14780   3750  3.00016
 131   HG02725     -9  14780   3614  3.42462
 132   HG02724     -9  14780   3645   3.5118
 133   HG02727     -9  14778   3745  3.02932
 134   HG03832     -9  14780   3773  3.72557
 135   HG03830     -9  14780   3674  4.10226
 136   HG04219     -9  14780   3792  2.59075
 137   HG04164     -9  14780   3798  3.11895
 138   HG04161     -9  14780   3842  4.88305
 139   NA20845     -9  14778   3633  3.86336
 140   NA20846     -9  14778   3734  2.56371
 141   NA20847     -9  14780   3693  3.24053
 142   NA20849     -9  14780   3724  2.89386
 143   HG03779     -9  14780   3732  3.51144
 144   HG03925     -9  14780   3744  3.19011
 145   HG03968     -9  14780   3816  3.34003
 146   HG04186     -9  14780   3686  3.79563
 147   HG04185     -9  14780   3764  3.44727
 148   HG04183     -9  14780   3682   3.0324
 149   HG04182     -9  14780   3690  3.59562
 150   HG04180     -9  14778   3711    4.027
 151   HG04189     -9  14780   3761  3.13676
 152   HG04188     -9  14780   3685  4.42801
 153   HG03928     -9  14780   3732  3.04642
 154   NA21123     -9  14780   3672  3.19677
 155   HG02648     -9  14780   3607   3.2728
 156   HG02649     -9  14780   3627  2.70658
 157   HG03740     -9  14778   3798  3.57413
 158   HG03741     -9  14780   3722   2.8929
 159   HG03742     -9  14780   3710  2.83323
 160   HG03743     -9  14780   3741  3.03773
 161   HG03744     -9  14780   3694  2.93432
 162   HG03745     -9  14780   3708  2.44857
 163   HG03746     -9  14780   3631  3.42212
 164   HG02734     -9  14780   3759  2.89065
 165   HG02733     -9  14780   3716  2.86266
 166   HG02731     -9  14780   3755  3.06689
 167   HG03600     -9  14780   3772  3.29433
 168   HG03603     -9  14780   3874  2.16926
 169   HG01593     -9  14780   3608  1.82143
 170   HG04214     -9  14780   3842  4.22332
 171   HG04212     -9  14778   3739  3.09044
 172   NA21119     -9  14778   3758  3.51502
 173   HG04171     -9  14780   3741   4.5513
 174   HG04176     -9  14780   3752  3.75531
 175   HG04177     -9  14780   3839  3.38572
 176   HG03995     -9  14778   3769  4.34237
 177   HG03991     -9  14780   3705  4.51068
 178   HG03990     -9  14780   3902   3.7171
 179   HG03999     -9  14780   3686  3.62661
 180   HG03998     -9  14780   3809  4.27661
 181   HG03931     -9  14780   3737    3.726
 182   NA20878     -9  14780   3607  2.88172
 183   NA20875     -9  14780   3693  3.10966
 184   NA20874     -9  14780   3775  4.05919
 185   NA20877     -9  14780   3581  2.86233
 186   NA20876     -9  14780   3665   2.9378
 187   NA20870     -9  14780   3664  3.05634
 188   NA20872     -9  14780   3629  1.92667
 189   HG04194     -9  14780   3715  3.80428
 190   HG04195     -9  14778   3766  2.98282
 191   NA20897     -9  14780   3729  4.79545
 192   NA20896     -9  14780   3708  3.97485
 193   NA20892     -9  14780   3750  3.51781
 194   NA20891     -9  14780   3682  2.76665
 195   HG03911     -9  14780   3706  2.99772
 196   HG03775     -9  14780   3711  3.17653
 197   HG03774     -9  14780   3669  5.02872
 198   HG03777     -9  14778   3679  3.91707
 199   HG03771     -9  14780   3763  2.83057
 200   HG03770     -9  14780   3682  2.97136
 201   HG03773     -9  14780   3779  3.90069
 202   HG03772     -9  14778   3863  2.33692
 203   HG03660     -9  14778   3619  4.40925
 204   HG03634     -9  14780   3587  2.24406
 205   HG03778     -9  14780   3777  3.40126
 206   HG04152     -9  14780   3759  3.21476
 207   HG03619     -9  14780   3634  2.72009
 208   HG03611     -9  14780   3800  3.17251
 209   HG03616     -9  14780   3737  3.75778
 210   HG03615     -9  14780   3767  4.37555
 211   NA20901     -9  14780   3789  3.83206
 212   NA20900     -9  14780   3725  2.89801
 213   HG01583     -9  14780   3627  4.21726
 214   HG01586     -9  14780   3603  2.57331
 215   HG01589     -9  14780   3679  2.56852
 216   HG04206     -9  14780   3677  3.31864
 217   HG04200     -9  14780   3792  3.43044
 218   HG04202     -9  14780   3742  4.86395
 219   HG04155     -9  14780   3780  2.69775
 220   HG04209     -9  14780   3831  3.51675
 221   NA20908     -9  14780   3720  2.29546
 222   HG02691     -9  14780   3672  3.35087
 223   HG02690     -9  14780   3682  1.89949
 224   HG02694     -9  14780   3696  3.04654
 225   HG02697     -9  14780   3597  3.19367
 226   HG02696     -9  14780   3666  3.31031
 227   HG02699     -9  14780   3709  2.47349
 228   HG04156     -9  14780   3683  3.23837
 229   HG04062     -9  14778   3820  3.81652
 230   HG03986     -9  14780   3753  3.47428
 231   HG03985     -9  14780   3773  4.00986
 232   HG03989     -9  14780   3792  3.42621
 233   NA20868     -9  14780   3692  2.13116
 234   NA20869     -9  14780   3730   3.3193
 235   NA20863     -9  14780   3722  3.84629
 236   NA20866     -9  14780   3698  3.47782
 237   NA20867     -9  14780   3792  2.80965
 238   NA20864     -9  14778   3733  3.67542
 239   NA21135     -9  14778   3693  3.99736
 240   NA20886     -9  14780   3600  2.81457
 241   NA20887     -9  14780   3658   3.4952
 242   HG04063     -9  14780   3815  3.09002
 243   NA20888     -9  14780   3745  3.85034
 244   NA20862     -9  14780   3533  2.19054
 245   NA20861     -9  14780   3719  3.26218
 246   HG03762     -9  14780   3698  4.10084
 247   HG03760     -9  14780   3783  3.14059
 248   HG03767     -9  14780   3646  3.36931
 249   HG03765     -9  14780   3663  3.70738
 250   HG02597     -9  14780   3672  2.15887
 251   HG04118     -9  14778   3738   3.4343
 252   HG04235     -9  14780   3775   3.2458
 253   HG04239     -9  14780   3733  3.32161
 254   HG04238     -9  14780   3748  3.70989
 255   HG02688     -9  14780   3705  2.94118
 256   HG02687     -9  14780   3726  3.46299
 257   HG02684     -9  14780   3775  3.51456
 258   HG02685     -9  14780   3635  3.12602
 259   HG02682     -9  14780   3628  3.47176
 260   HG02681     -9  14780   3638   2.9963
 261   HG03888     -9  14780   3710  3.89378
 262   HG03882     -9  14780   3779  2.68838
 263   HG03887     -9  14780   3873  1.69242
 264   HG03886     -9  14780   3722  3.36022
 265   HG03885     -9  14780   3736  3.87355
 266   HG03884     -9  14780   3699  3.91633
 267   HG03978     -9  14780   3846  3.07526
 268   NA21128     -9  14778   3688  4.17597
 269   NA21129     -9  14780   3781  3.51923
 270   NA21124     -9  14780   3838  3.11385
 271   NA21127     -9  14780   3729  3.85414
 272   NA21122     -9  14780   3792  2.83488
 273   NA21137     -9  14780   3714  3.55351
 274   NA21133     -9  14780   3755  3.26882
 275   NA21130     -9  14780   3674  3.05181
 276   HG03868     -9  14780   3673  2.75226
 277   HG03796     -9  14780   3794  3.79779
 278   HG03793     -9  14780   3779  4.42054
 279   HG03792     -9  14780   3781  4.19514
 280   HG03790     -9  14780   3673  2.90959
 281   HG03896     -9  14780   3749  3.81825
 282   HG03685     -9  14780   3713  2.85923
 283   HG03684     -9  14780   3752  3.72491
 284   HG03937     -9  14780   3762  3.37066
 285   HG03833     -9  14778   3728  3.00835
 286   HG03837     -9  14780   3740  3.61884
 287   HG04229     -9  14780   3781  2.30295
 288   HG04227     -9  14780   3801  3.30516
 289   HG04225     -9  14780   3769  3.27917
 290   HG04222     -9  14780   3739  3.31967
 291   HG03898     -9  14778   3746  3.62448
 292   HG03890     -9  14780   3712  3.79843
 293   HG03894     -9  14780   3787   3.3839
 294   HG03895     -9  14776   3741  3.55496
 295   HG03897     -9  14780   3648  3.01944
 296   HG02787     -9  14780   3770  2.80222
 297   HG02786     -9  14780   3676  3.25111
 298   HG02784     -9  14780   3708  3.41895
 299   HG02783     -9  14780   3603  2.71612
 300   HG03969     -9  14780   3635    3.643
 301   HG02780     -9  14780   3691   3.8454
 302   HG03965     -9  14780   3790  3.58971
 303   HG03967     -9  14780   3745  3.52521
 304   HG03960     -9  14780   3826  4.19276
 305   HG02789     -9  14780   3735  3.19313
 306   HG03963     -9  14780   3808  4.39857
 307   HG04039     -9  14780   3755  3.11018
 308   HG04038     -9  14780   3778  3.07491
 309   HG04035     -9  14780   3763  3.55603
 310   HG04033     -9  14780   3783  3.11233
 311   NA21111     -9  14780   3729  2.90257
 312   NA21110     -9  14780   3634  2.88039
 313   NA21113     -9  14780   3699  3.97398
 314   NA21112     -9  14780   3674  3.60317
 315   NA21117     -9  14780   3698  3.63008
 316   NA21116     -9  14780   3667  2.41614
 317   NA20882     -9  14780   3767  2.85141
 318   HG04162     -9  14780   3773  4.24871
 319   HG03955     -9  14780   3720  3.17459
 320   HG03788     -9  14780   3751  3.06303
 321   HG03789     -9  14780   3634  3.46749
 322   HG03846     -9  14780   3750   2.5755
 323   HG03784     -9  14780   3762  3.91109
 324   HG03785     -9  14776   3823  3.92115
 325   HG03786     -9  14780   3793   4.3023
 326   HG03787     -9  14780   3790   3.5063
 327   HG03780     -9  14780   3680  3.97571
 328   HG03781     -9  14780   3781  3.20727
 329   HG03782     -9  14780   3737  2.93434
 330   HG02778     -9  14780   3717   3.0682
 331   HG02774     -9  14780   3740  2.86148
 332   HG02775     -9  14780   3831  3.01304
 333   HG02790     -9  14780   3687   2.8331
 334   HG02792     -9  14780   3695  2.26189
 335   HG02793     -9  14780   3771  4.07484
 336   HG03951     -9  14780   3688  3.37995
 337   HG03950     -9  14780   3819   3.1338
 338   HG03953     -9  14780   3739   3.7677
 339   HG03857     -9  14780   3713  3.70111
 340   HG04029     -9  14780   3808  3.94451
 341   HG04026     -9  14780   3735  4.02846
 342   HG04020     -9  14778   3688   2.9679
 343   HG04022     -9  14780   3744  4.05971
 344   HG04023     -9  14780   3720  2.88279
 345   HG03652     -9  14780   3683   3.4888
 346   HG03851     -9  14780   3767  3.28247
 347   NA21106     -9  14780   3720  3.54096
 348   NA21107     -9  14780   3697  3.54894
 349   NA21104     -9  14780   3672  3.36983
 350   NA21105     -9  14780   3687  3.22688
 351   NA21102     -9  14780   3687  3.17228
 352   NA21103     -9  14780   3823  3.65256
 353   NA21100     -9  14780   3700  3.52317
 354   NA21101     -9  14780   3722  3.36199
 355   NA21108     -9  14778   3620  3.06026
 356   NA21109     -9  14780   3697  4.09892
 357   HG03229     -9  14780   3673  3.72076
 358   HG03228     -9  14780   3654  3.99178
 359   NA20884     -9  14780   3659   2.8621
 360   NA20885     -9  14778   3690   3.5478
 361   HG03836     -9  14780   3703  3.03459
 362   NA20881     -9  14780   3663  3.04156
 363   HG03812     -9  14780   3829  3.34331
 364   HG03814     -9  14780   3808  3.05748
 365   HG03947     -9  14780   3722  3.93511
 366   HG03943     -9  14780   3748  4.45419
 367   HG03940     -9  14778   3648  3.38304
 368   HG03941     -9  14780   3749  4.52487
 369   HG04019     -9  14780   3741  3.72685
 370   HG04018     -9  14780   3737  3.26941
 371   HG04015     -9  14780   3750  3.23349
 372   HG04014     -9  14780   3779   3.5318
 373   HG04017     -9  14780   3870  4.57666
 374   HG04141     -9  14780   3766  4.40165
 375   HG04140     -9  14780   3801  3.98674
 376   HG03977     -9  14776   3829  4.51809
 377   HG03238     -9  14780   3629  3.90498
 378   HG03234     -9  14780   3687  2.96605
 379   HG03235     -9  14780   3650  3.12935
 380   HG03237     -9  14780   3630  3.21631
 381   HG04025     -9  14778   3745  4.02121
 382   HG03973     -9  14780   3707  2.38561
 383   HG03687     -9  14780   3754  3.84341
 384   HG03681     -9  14780   3781  3.39636
 385   HG03680     -9  14780   3736  3.76978
 386   HG03934     -9  14780   3803  4.24401
 387   HG03689     -9  14780   3762  2.97069
 388   HG04006     -9  14780   3796   3.6987
 389   HG04002     -9  14780   3758  2.95961
 390   HG04003     -9  14780   3741  3.92498
 391   HG04001     -9  14780   3670  3.79504
 392   HG03593     -9  14780   3791  3.74258
 393   HG03595     -9  14780   3740  3.41569
 394   HG03594     -9  14780   3777  3.32917
 395   HG03849     -9  14780   3714    3.007
 396   HG03848     -9  14780   3779  3.50293
 397   HG03598     -9  14780   3745  2.92655
 398   HG03844     -9  14780   3752  4.05175
 399   HG03829     -9  14780   3799  3.78786
 400   HG03905     -9  14780   3746  3.07582
 401   NA20911     -9  14780   3730  3.82546
 402   HG03692     -9  14780   3780  3.34739
 403   HG03693     -9  14780   3731  2.27188
 404   HG03690     -9  14778   3813  4.30855
 405   HG03691     -9  14780   3670  3.57291
 406   HG03696     -9  14780   3674  3.98333
 407   HG03697     -9  14778   3742  4.29064
 408   HG03694     -9  14778   3787  3.15533
 409   HG03695     -9  14780   3709  3.18032
 410   HG04070     -9  14780   3728  3.64856
 411   HG04076     -9  14780   3822  3.99079
 412   HG04075     -9  14780   3784  2.99083
 413   HG03858     -9  14780   3783  3.58087
 414   HG03589     -9  14780   3717  3.37938
 415   HG03854     -9  14778   3745  3.73803
 416   HG03856     -9  14780   3768  4.06107
 417   HG03585     -9  14780   3781  2.91734
 418   HG03850     -9  14780   3633   3.3195
 419   HG03875     -9  14780   3760  3.49586
 420   HG04107     -9  14780   3798   3.8816
 421   HG04106     -9  14780   3784  4.04658
 422   HG04100     -9  14780   3785  4.25291
 423   HG03976     -9  14780   3761  4.23087
 424   HG03974     -9  14780   3751   3.4865
 425   HG03971     -9  14780   3683  2.97369
 426   HG02736     -9  14778   3638  3.06704
 427   HG02737     -9  14780   3600  3.47428
 428   HG03604     -9  14780   3748  3.38614
 429   HG03607     -9  14780   3759  4.39425
 430   HG03919     -9  14778   3660  3.60868
 431   HG03668     -9  14780   3710  3.98436
 432   HG03667     -9  14780   3793  3.37518
 433   HG03914     -9  14780   3689  3.46632
 434   HG03917     -9  14780   3798  4.46746
 435   HG03916     -9  14780   3746  3.54001
 436   HG03663     -9  14780   3715  3.49699
 437   HG03910     -9  14778   3719   4.0036
 438   HG03913     -9  14780   3853  3.33458
 439   HG04060     -9  14780   3778  3.47095
 440   HG04061     -9  14778   3743  3.80828
 441   HG03869     -9  14776   3730  4.12995
 442   HG03861     -9  14778   3821  3.98839
 443   HG03863     -9  14780   3786  3.13569
 444   HG03862     -9  14780   3746  3.43053
 445   HG03864     -9  14780   3697  2.81415
 446   HG03867     -9  14780   3759  3.68589
 447   HG03866     -9  14780   3728  3.22871
 448   NA21125     -9  14778   3739  3.37396
 449   NA21126     -9  14778   3728  2.85206
 450   HG03488     -9  14778   3658  4.18696
 451   NA21120     -9  14780   3679  3.41062
 452   NA21142     -9  14780   3689  2.78022
 453   NA21141     -9  14780   3767  4.35594
 454   NA21144     -9  14780   3700  3.19043
 455   HG03920     -9  14780   3746  3.27564
 456   HG04216     -9  14780   3728   3.1118
 457   HG03922     -9  14780   3768  3.52289
 458   HG03009     -9  14780   3734  2.89885
 459   HG03926     -9  14780   3761   3.3017
 460   HG04210     -9  14780   3671  4.15898
 461   HG03007     -9  14780   3750  3.85549
 462   HG03006     -9  14780   3713  3.81209
 463   HG03698     -9  14780   3812  3.61292
 464   NA20889     -9  14778   3686  4.25191
 465   HG03717     -9  14780   3802  3.81911
 466   HG03716     -9  14780   3690  3.90812
 467   HG03714     -9  14780   3764  3.02444
 468   HG03713     -9  14780   3658  2.36138
 469   HG03711     -9  14780   3794  2.34812
 470   HG03718     -9  14780   3790  3.95716
 471   HG03686     -9  14778   3794  4.10934
 472   HG03908     -9  14780   3761  3.36994
 473   HG03679     -9  14780   3754  3.35201
 474   HG03902     -9  14780   3781  5.23288
 475   HG03900     -9  14780   3796  3.00565
 476   HG03907     -9  14780   3739  3.02656
 477   HG03672     -9  14780   3708   2.7705
 478   HG03673     -9  14780   3783  2.89004
 479   HG04059     -9  14780   3724  3.30775
 480   HG04054     -9  14780   3742  2.19232
 481   HG04056     -9  14778   3761  2.87252
 482   HG03874     -9  14780   3778  3.55668
 483   HG03872     -9  14780   3740  3.92824
 484   HG03873     -9  14780   3809  4.27576
 485   HG03870     -9  14780   3694  3.06384
 486   HG03871     -9  14780   3770   4.3643
 487   HG03490     -9  14780   3626   3.3826
 488   HG03491     -9  14778   3680  2.61024
 489   HG04173     -9  14780   3767  3.67904
